# Supplementary material for: catena-Poly[[(1,10-phenanthroline)cadmium(II)]-μ-2-(1,3-benzimidazol-2-ylsulfan­yl)acetato-κ3 N 1,O:N 3]
Source: Acta Crystallogr Sect E Struct Rep Online. 2008 Dec 10;65(Pt 1):m34. doi: 10.1107/S1600536808041044 (PMC2967880; doi:10.1107/S1600536808041044)
Supplement: Supplementary file 1 [file e-65-00m34-sup1.cif]

##############################################################################
###                                                                        ###
###        Electronic paper (Acta Crystallographica Section E)             ###
###                                                                        ###
##############################################################################
#                                                                            #
# This CIF contains the data in a paper accepted for publication in Acta     #
# Crystallographica Section E. It conforms to the requirements of Notes      #
# for Authors for Section E, and has been peer reviewed under the auspices   #
# of the IUCr Commission on Journals.                                        #
#                                                                            #
# Full details of the Crystallographic Information File format               #
# are given in the paper "The Crystallographic Information File (CIF):       #
# a New Standard Archive File for Crystallography" by S. R. Hall, F. H.      #
# Allen and I. D. Brown [Acta Cryst. (1991), A47, 655-685].                  #
#                                                                            #
# The current version of the core CIF dictionary is obtainable from          #
# ftp://ftp.iucr.org/pub/cif_core.dic. The current version number is 2.4.    #
#                                                                            #
# Software is freely available for graphical display of the structure(s) in  #
# this CIF.  For information consult the CIF home page http://www.iucr.org/  #
# cif/home.html                                                              #
#                                                                            #
# This file may be used for bona fide research purposes within the           #
# scientific community so long as proper attribution is given to the journal # 
# article from which it was obtained.                                        #
#                                                                            #
##############################################################################
                                             
data_I
_audit_creation_method     SHELXL-97
_chemical_name_systematic
;
<i>catena</i>-Poly[[(1,10-phenanthroline)cadmium(II)]-\m-2-(1,3-benzimidazol-
2-ylsulfanyl)acetato-\k^3^<i>N</i>^1^,<i>O</i>:<i>N</i>^3^]
;
_chemical_name_common     ?
_chemical_formula_moiety     'C21 H14 Cd N4 O2 S'
_chemical_formula_sum     'C21 H14 Cd N4 O2 S'
_chemical_formula_iupac     '[Cd (C9 H6 N2 O2 S) (C12 H8 N2)]'
_chemical_formula_weight     498.84
_chemical_melting_point     ?
_symmetry_cell_setting     monoclinic
_symmetry_space_group_name_H-M     'P 21/c'
_symmetry_space_group_name_Hall     '-P 2ybc'
loop_
    _symmetry_equiv_pos_as_xyz
    'x, y, z'
    '-x, y+1/2, -z+1/2'
    '-x, -y, -z'
    'x, -y-1/2, z-1/2'
_cell_length_a     9.2195(10)
_cell_length_b     8.2577(9)
_cell_length_c     25.620(3)
_cell_angle_alpha     90.00
_cell_angle_beta     103.215(4)
_cell_angle_gamma     90.00
_cell_volume     1898.8(4)
_cell_formula_units_Z     4
_cell_measurement_reflns_used     781
_cell_measurement_theta_min     2.41
_cell_measurement_theta_max     28.0
_cell_measurement_temperature     293(2)
_exptl_crystal_description     block
_exptl_crystal_colour     colorless
_exptl_crystal_size_max     0.20
_exptl_crystal_size_mid     0.18
_exptl_crystal_size_min     0.15
_exptl_crystal_density_diffrn     1.745
_exptl_crystal_density_meas     ?
_exptl_crystal_density_method     'not measured'
_exptl_crystal_F_000     992
_exptl_absorpt_coefficient_mu     1.286
_exptl_absorpt_correction_type     multi-scan
_exptl_absorpt_process_details     '(SADABS; Sheldrick, 2000)'
_exptl_absorpt_correction_T_min     0.783
_exptl_absorpt_correction_T_max     0.831
_exptl_special_details
;
;
_diffrn_ambient_temperature     293(2)
_diffrn_radiation_type     MoK\a
_diffrn_radiation_wavelength     0.71073
_diffrn_radiation_source     'fine-focus sealed tube'
_diffrn_radiation_monochromator     graphite
_diffrn_measurement_device_type     'Bruker APEX CCD'
_diffrn_measurement_method     '\f and \w'
_diffrn_reflns_number     9820
_diffrn_reflns_av_R_equivalents     0.0246
_diffrn_reflns_av_sigmaI/netI     0.0292
_diffrn_reflns_theta_min     2.27
_diffrn_reflns_theta_max     26.00
_diffrn_reflns_theta_full     26.00
_diffrn_measured_fraction_theta_max     0.997
_diffrn_measured_fraction_theta_full     0.997
_diffrn_reflns_limit_h_min     -11
_diffrn_reflns_limit_h_max     11
_diffrn_reflns_limit_k_min     -9
_diffrn_reflns_limit_k_max     10
_diffrn_reflns_limit_l_min     -31
_diffrn_reflns_limit_l_max     26
_diffrn_standards_number     0
_diffrn_standards_interval_count     .
_diffrn_standards_interval_time     .
_diffrn_standards_decay_%     ?
_refine_special_details
;
Refinement of <i>F</i>^2^ against ALL reflections. The weighted <i>R</i>-factor
<i>wR</i> and goodness of fit <i>S</i> are based on <i>F</i>^2^, conventional
<i>R</i>-factors <i>R</i> are based on <i>F</i>, with <i>F</i> set to zero for
negative <i>F</i>^2^. The threshold expression of <i>F</i>^2^ >
\s(<i>F</i>^2^) is used only for calculating <i>R</i>-factors(gt) <i>etc</i>.
and is not relevant to the choice of reflections for refinement.
<i>R</i>-factors based on <i>F</i>^2^ are statistically about twice as large
as those based on <i>F</i>, and <i>R</i>- factors based on ALL data will be
even larger.
;
_reflns_number_total     3724
_reflns_number_gt     3413
_reflns_threshold_expression     I>2\s(I)
_refine_ls_structure_factor_coef     Fsqd
_refine_ls_matrix_type     full
_refine_ls_R_factor_all     0.0451
_refine_ls_R_factor_gt     0.0405
_refine_ls_wR_factor_gt     0.0887
_refine_ls_wR_factor_ref     0.0912
_refine_ls_goodness_of_fit_ref     1.042
_refine_ls_restrained_S_all     1.042
_refine_ls_number_reflns     3724
_refine_ls_number_parameters     262
_refine_ls_number_restraints     0
_refine_ls_hydrogen_treatment     constr
_refine_ls_weighting_scheme     calc
_refine_ls_weighting_details
         'calc w=1/[\s^2^(Fo^2^)+(0.0401P)^2^+3.0611P] where P=(Fo^2^+2Fc^2^)/3'
_atom_sites_solution_hydrogens     geom
_atom_sites_solution_primary     direct
_atom_sites_solution_secondary     difmap
_refine_ls_shift/su_max     0.000
_refine_ls_shift/su_mean     0.000
_refine_diff_density_max     0.622
_refine_diff_density_min     -0.462
_refine_ls_extinction_method     none
_refine_ls_extinction_coef     ?
loop_
    _atom_type_symbol
    _atom_type_description
    _atom_type_scat_dispersion_real
    _atom_type_scat_dispersion_imag
    _atom_type_scat_source
    'C' 'C' 0.0033 0.0016
                         'International Tables Vol C Tables 4.2.6.8 and 6.1.1.4'
    'H' 'H' 0.0000 0.0000
                         'International Tables Vol C Tables 4.2.6.8 and 6.1.1.4'
    'Cd' 'Cd' -0.8075 1.2024
                         'International Tables Vol C Tables 4.2.6.8 and 6.1.1.4'
    'N' 'N' 0.0061 0.0033
                         'International Tables Vol C Tables 4.2.6.8 and 6.1.1.4'
    'O' 'O' 0.0106 0.0060
                         'International Tables Vol C Tables 4.2.6.8 and 6.1.1.4'
    'S' 'S' 0.1246 0.1234
                         'International Tables Vol C Tables 4.2.6.8 and 6.1.1.4'
_computing_data_collection     'SMART (Bruker, 2000)'
_computing_cell_refinement     'SAINT (Bruker, 2000)'
_computing_data_reduction     'SAINT (Bruker, 2000)'
_computing_structure_solution     'SHELXTL (Sheldrick, 2008)'
_computing_structure_refinement     'SHELXTL (Sheldrick, 2008)'
_computing_molecular_graphics     'SHELXTL (Sheldrick, 2008)'
_computing_publication_material     'SHELXTL (Sheldrick, 2008)'
loop_
    _atom_site_type_symbol
    _atom_site_label
    _atom_site_fract_x
    _atom_site_fract_y
    _atom_site_fract_z
    _atom_site_U_iso_or_equiv
    _atom_site_adp_type
    _atom_site_calc_flag
    _atom_site_refinement_flags
    _atom_site_occupancy
    _atom_site_disorder_assembly
    _atom_site_disorder_group
    Cd Cd1 -0.02266(3) -0.35415(3) -0.160159(10) 0.03702(11) Uani d . 1 . .
    S S1 -0.16960(11) -0.61304(14) -0.27062(4) 0.0438(2) Uani d . 1 . .
    O O1 -0.2554(4) -0.4866(4) -0.42417(12) 0.0656(9) Uani d . 1 . .
    O O2 -0.1646(3) -0.7175(4) -0.38778(11) 0.0536(8) Uani d . 1 . .
    N N1 0.0906(3) -0.5378(4) -0.20121(12) 0.0375(7) Uani d . 1 . .
    N N2 0.1161(3) -0.6933(4) -0.27140(12) 0.0382(7) Uani d . 1 . .
    N N3 -0.2011(4) -0.2403(4) -0.11518(12) 0.0420(8) Uani d . 1 . .
    N N4 -0.0690(3) -0.5365(4) -0.09663(12) 0.0372(7) Uani d . 1 . .
    C C1 0.3638(5) -0.5327(6) -0.15550(18) 0.0543(11) Uani d . 1 . .
    H H1A 0.3548 -0.4674 -0.1268 0.065 Uiso calc R 1 . .
    C C2 0.4989(5) -0.5924(7) -0.1596(2) 0.0638(13) Uani d . 1 . .
    H H2A 0.5829 -0.5674 -0.1331 0.077 Uiso calc R 1 . .
    C C3 0.5142(5) -0.6896(6) -0.2025(2) 0.0578(12) Uani d . 1 . .
    H H3A 0.6080 -0.7285 -0.2038 0.069 Uiso calc R 1 . .
    C C4 0.3944(4) -0.7286(6) -0.24257(17) 0.0481(10) Uani d . 1 . .
    H H4A 0.4049 -0.7929 -0.2713 0.058 Uiso calc R 1 . .
    C C5 0.2560(4) -0.6688(5) -0.23888(15) 0.0369(8) Uani d . 1 . .
    C C6 0.2405(4) -0.5729(5) -0.19558(15) 0.0382(8) Uani d . 1 . .
    C C7 0.0246(4) -0.6129(4) -0.24705(14) 0.0350(8) Uani d . 1 . .
    C C8 -0.1951(5) -0.4915(5) -0.33087(16) 0.0503(10) Uani d . 1 . .
    H H8A -0.2856 -0.4290 -0.3335 0.060 Uiso calc R 1 . .
    H H8B -0.1133 -0.4147 -0.3255 0.060 Uiso calc R 1 . .
    C C9 -0.2050(4) -0.5725(5) -0.38529(15) 0.0401(9) Uani d . 1 . .
    C C10 -0.2683(5) -0.0977(6) -0.12479(18) 0.0533(11) Uani d . 1 . .
    H H10A -0.2493 -0.0352 -0.1527 0.064 Uiso calc R 1 . .
    C C11 -0.3653(5) -0.0372(6) -0.09554(19) 0.0600(12) Uani d . 1 . .
    H H11A -0.4117 0.0624 -0.1042 0.072 Uiso calc R 1 . .
    C C12 -0.3913(5) -0.1260(6) -0.05392(18) 0.0577(12) Uani d . 1 . .
    H H12A -0.4549 -0.0865 -0.0335 0.069 Uiso calc R 1 . .
    C C13 -0.3225(4) -0.2768(6) -0.04181(16) 0.0443(9) Uani d . 1 . .
    C C14 -0.3439(5) -0.3777(6) 0.00100(18) 0.0551(12) Uani d . 1 . .
    H H14A -0.4031 -0.3409 0.0234 0.066 Uiso calc R 1 . .
    C C15 -0.2810(5) -0.5237(6) 0.00960(17) 0.0519(11) Uani d . 1 . .
    H H15A -0.2986 -0.5873 0.0375 0.062 Uiso calc R 1 . .
    C C16 -0.1871(4) -0.5838(5) -0.02325(15) 0.0400(9) Uani d . 1 . .
    C C17 -0.1199(5) -0.7361(6) -0.01553(16) 0.0480(10) Uani d . 1 . .
    H H17A -0.1378 -0.8042 0.0112 0.058 Uiso calc R 1 . .
    C C18 -0.0281(5) -0.7844(5) -0.04729(17) 0.0497(10) Uani d . 1 . .
    H H18A 0.0185 -0.8849 -0.0423 0.060 Uiso calc R 1 . .
    C C19 -0.0053(5) -0.6804(5) -0.08740(16) 0.0450(10) Uani d . 1 . .
    H H19A 0.0579 -0.7139 -0.1088 0.054 Uiso calc R 1 . .
    C C20 -0.1588(4) -0.4874(5) -0.06459(14) 0.0351(8) Uani d . 1 . .
    C C21 -0.2282(4) -0.3303(5) -0.07459(14) 0.0372(8) Uani d . 1 . .
loop_
    _atom_site_aniso_label
    _atom_site_aniso_U_11
    _atom_site_aniso_U_22
    _atom_site_aniso_U_33
    _atom_site_aniso_U_12
    _atom_site_aniso_U_13
    _atom_site_aniso_U_23
    Cd1 0.04657(18) 0.03648(18) 0.02956(16) 0.00219(12) 0.01194(11) 0.00272(11)
    S1 0.0372(5) 0.0561(6) 0.0393(5) -0.0041(5) 0.0109(4) -0.0040(5)
    O1 0.093(3) 0.056(2) 0.0449(18) 0.0063(18) 0.0098(17) 0.0128(15)
    O2 0.0666(19) 0.0493(18) 0.0396(16) 0.0129(15) 0.0011(14) -0.0080(13)
    N1 0.0437(18) 0.0410(18) 0.0279(15) -0.0012(14) 0.0085(13) -0.0034(13)
    N2 0.0396(17) 0.0422(18) 0.0341(16) -0.0015(14) 0.0112(13) -0.0054(14)
    N3 0.0515(19) 0.0405(19) 0.0335(17) 0.0040(16) 0.0088(14) 0.0000(14)
    N4 0.0410(17) 0.0374(18) 0.0352(16) 0.0000(14) 0.0129(13) -0.0012(14)
    C1 0.056(3) 0.054(3) 0.047(2) -0.007(2) -0.002(2) -0.011(2)
    C2 0.043(3) 0.071(3) 0.068(3) -0.012(2) -0.007(2) -0.006(3)
    C3 0.037(2) 0.067(3) 0.069(3) 0.001(2) 0.011(2) 0.014(3)
    C4 0.043(2) 0.058(3) 0.047(2) 0.003(2) 0.0191(19) 0.003(2)
    C5 0.041(2) 0.038(2) 0.0325(19) -0.0045(16) 0.0108(16) 0.0054(16)
    C6 0.043(2) 0.035(2) 0.036(2) -0.0044(17) 0.0074(16) 0.0038(16)
    C7 0.040(2) 0.035(2) 0.0314(18) -0.0031(16) 0.0113(15) 0.0004(15)
    C8 0.058(3) 0.045(2) 0.042(2) 0.010(2) -0.0002(19) -0.0038(19)
    C9 0.0336(19) 0.045(2) 0.041(2) -0.0077(17) 0.0084(16) -0.0029(18)
    C10 0.069(3) 0.045(3) 0.047(2) 0.009(2) 0.016(2) 0.004(2)
    C11 0.067(3) 0.053(3) 0.059(3) 0.020(2) 0.012(2) -0.004(2)
    C12 0.051(3) 0.075(3) 0.049(3) 0.013(2) 0.016(2) -0.013(2)
    C13 0.038(2) 0.057(3) 0.039(2) 0.0047(19) 0.0106(16) -0.0069(19)
    C14 0.047(2) 0.079(4) 0.045(2) 0.003(2) 0.0223(19) -0.001(2)
    C15 0.046(2) 0.071(3) 0.042(2) -0.003(2) 0.0172(19) 0.007(2)
    C16 0.0342(19) 0.051(2) 0.0332(19) -0.0069(17) 0.0040(15) 0.0030(17)
    C17 0.052(2) 0.051(3) 0.040(2) -0.007(2) 0.0079(18) 0.0110(19)
    C18 0.061(3) 0.038(2) 0.047(2) 0.003(2) 0.007(2) 0.0075(19)
    C19 0.053(2) 0.041(2) 0.043(2) 0.0037(19) 0.0153(19) 0.0003(18)
    C20 0.0297(18) 0.043(2) 0.0309(18) -0.0052(16) 0.0031(14) -0.0026(16)
    C21 0.0360(19) 0.044(2) 0.0305(18) -0.0016(16) 0.0050(15) -0.0051(16)
_geom_special_details
;
All e.s.d.'s (except the e.s.d. in the dihedral angle between two l.s. planes)
are estimated using the full covariance matrix. The cell e.s.d.'s are taken
into account individually in the estimation of e.s.d.'s in distances, angles
and torsion angles; correlations between e.s.d.'s in cell parameters are only
used when they are defined by crystal symmetry. An approximate (isotropic)
treatment of cell e.s.d.'s is used for estimating e.s.d.'s involving l.s.
planes.
;
loop_
    _geom_bond_atom_site_label_1
    _geom_bond_atom_site_label_2
    _geom_bond_site_symmetry_2
    _geom_bond_distance
    _geom_bond_publ_flag
    Cd1 O2 2_554 2.189(3) ?
    Cd1 N2 2_554 2.211(3) ?
    Cd1 N1 . 2.236(3) ?
    Cd1 N4 . 2.327(3) ?
    Cd1 N3 . 2.405(3) ?
    S1 C7 . 1.754(4) ?
    S1 C8 . 1.811(4) ?
    O1 C9 . 1.225(5) ?
    O2 C9 . 1.260(5) ?
    O2 Cd1 2_544 2.189(3) ?
    N1 C7 . 1.344(5) ?
    N1 C6 . 1.387(5) ?
    N2 C7 . 1.334(5) ?
    N2 C5 . 1.382(5) ?
    N2 Cd1 2_544 2.211(3) ?
    N3 C10 . 1.327(5) ?
    N3 C21 . 1.347(5) ?
    N4 C19 . 1.323(5) ?
    N4 C20 . 1.355(5) ?
    C1 C2 . 1.365(6) ?
    C1 C6 . 1.387(5) ?
    C1 H1A . 0.930 ?
    C2 C3 . 1.394(7) ?
    C2 H2A . 0.930 ?
    C3 C4 . 1.363(6) ?
    C3 H3A . 0.930 ?
    C4 C5 . 1.391(5) ?
    C4 H4A . 0.930 ?
    C5 C6 . 1.397(5) ?
    C8 C9 . 1.530(5) ?
    C8 H8A . 0.970 ?
    C8 H8B . 0.970 ?
    C10 C11 . 1.384(6) ?
    C10 H10A . 0.930 ?
    C11 C12 . 1.360(7) ?
    C11 H11A . 0.930 ?
    C12 C13 . 1.400(6) ?
    C12 H12A . 0.930 ?
    C13 C21 . 1.411(5) ?
    C13 C14 . 1.427(6) ?
    C14 C15 . 1.333(6) ?
    C14 H14A . 0.930 ?
    C15 C16 . 1.427(6) ?
    C15 H15A . 0.930 ?
    C16 C17 . 1.396(6) ?
    C16 C20 . 1.396(5) ?
    C17 C18 . 1.361(6) ?
    C17 H17A . 0.930 ?
    C18 C19 . 1.392(6) ?
    C18 H18A . 0.930 ?
    C19 H19A . 0.930 ?
    C20 C21 . 1.443(5) ?
loop_
    _geom_angle_atom_site_label_1
    _geom_angle_atom_site_label_2
    _geom_angle_atom_site_label_3
    _geom_angle_site_symmetry_1
    _geom_angle_site_symmetry_3
    _geom_angle
    _geom_angle_publ_flag
    O2 Cd1 N2 2_554 2_554 104.44(11) ?
    O2 Cd1 N1 2_554 . 102.73(12) ?
    N2 Cd1 N1 2_554 . 99.99(11) ?
    O2 Cd1 N4 2_554 . 100.86(11) ?
    N2 Cd1 N4 2_554 . 147.43(11) ?
    N1 Cd1 N4 . . 94.03(11) ?
    O2 Cd1 N3 2_554 . 93.88(12) ?
    N2 Cd1 N3 2_554 . 87.71(11) ?
    N1 Cd1 N3 . . 159.18(12) ?
    N4 Cd1 N3 . . 70.30(11) ?
    C7 S1 C8 . . 102.5(2) ?
    C9 O2 Cd1 . 2_544 131.8(3) ?
    C7 N1 C6 . . 103.6(3) ?
    C7 N1 Cd1 . . 123.9(2) ?
    C6 N1 Cd1 . . 130.9(2) ?
    C7 N2 C5 . . 104.4(3) ?
    C7 N2 Cd1 . 2_544 119.8(2) ?
    C5 N2 Cd1 . 2_544 135.0(3) ?
    C10 N3 C21 . . 118.2(3) ?
    C10 N3 Cd1 . . 126.8(3) ?
    C21 N3 Cd1 . . 114.9(2) ?
    C19 N4 C20 . . 117.9(3) ?
    C19 N4 Cd1 . . 124.2(3) ?
    C20 N4 Cd1 . . 117.8(2) ?
    C2 C1 C6 . . 117.7(4) ?
    C2 C1 H1A . . 121.2 ?
    C6 C1 H1A . . 121.2 ?
    C1 C2 C3 . . 121.8(4) ?
    C1 C2 H2A . . 119.1 ?
    C3 C2 H2A . . 119.1 ?
    C4 C3 C2 . . 121.3(4) ?
    C4 C3 H3A . . 119.4 ?
    C2 C3 H3A . . 119.4 ?
    C3 C4 C5 . . 117.5(4) ?
    C3 C4 H4A . . 121.2 ?
    C5 C4 H4A . . 121.2 ?
    N2 C5 C4 . . 130.7(4) ?
    N2 C5 C6 . . 108.1(3) ?
    C4 C5 C6 . . 121.2(4) ?
    N1 C6 C1 . . 131.0(4) ?
    N1 C6 C5 . . 108.5(3) ?
    C1 C6 C5 . . 120.5(4) ?
    N2 C7 N1 . . 115.5(3) ?
    N2 C7 S1 . . 122.9(3) ?
    N1 C7 S1 . . 121.5(3) ?
    C9 C8 S1 . . 120.2(3) ?
    C9 C8 H8A . . 107.3 ?
    S1 C8 H8A . . 107.3 ?
    C9 C8 H8B . . 107.3 ?
    S1 C8 H8B . . 107.3 ?
    H8A C8 H8B . . 106.9 ?
    O1 C9 O2 . . 124.8(4) ?
    O1 C9 C8 . . 114.9(4) ?
    O2 C9 C8 . . 120.3(4) ?
    N3 C10 C11 . . 123.5(4) ?
    N3 C10 H10A . . 118.2 ?
    C11 C10 H10A . . 118.2 ?
    C12 C11 C10 . . 118.8(4) ?
    C12 C11 H11A . . 120.6 ?
    C10 C11 H11A . . 120.6 ?
    C11 C12 C13 . . 120.1(4) ?
    C11 C12 H12A . . 120.0 ?
    C13 C12 H12A . . 120.0 ?
    C12 C13 C21 . . 117.2(4) ?
    C12 C13 C14 . . 123.7(4) ?
    C21 C13 C14 . . 119.1(4) ?
    C15 C14 C13 . . 121.6(4) ?
    C15 C14 H14A . . 119.2 ?
    C13 C14 H14A . . 119.2 ?
    C14 C15 C16 . . 121.1(4) ?
    C14 C15 H15A . . 119.5 ?
    C16 C15 H15A . . 119.5 ?
    C17 C16 C20 . . 117.8(4) ?
    C17 C16 C15 . . 122.6(4) ?
    C20 C16 C15 . . 119.5(4) ?
    C18 C17 C16 . . 119.7(4) ?
    C18 C17 H17A . . 120.1 ?
    C16 C17 H17A . . 120.1 ?
    C17 C18 C19 . . 118.7(4) ?
    C17 C18 H18A . . 120.7 ?
    C19 C18 H18A . . 120.7 ?
    N4 C19 C18 . . 123.4(4) ?
    N4 C19 H19A . . 118.3 ?
    C18 C19 H19A . . 118.3 ?
    N4 C20 C16 . . 122.4(4) ?
    N4 C20 C21 . . 118.0(3) ?
    C16 C20 C21 . . 119.7(3) ?
    N3 C21 C13 . . 122.3(4) ?
    N3 C21 C20 . . 118.7(3) ?
    C13 C21 C20 . . 119.0(4) ?
data_global
_journal_date_recd_electronic     2008-11-22
_journal_date_accepted     2008-12-05
_journal_name_full     'Acta Crystallographica, Section E'
_journal_year     2009
_journal_volume     65
_journal_issue      1
_journal_page_first     m34
_journal_page_last     m34
_journal_paper_category     QM
_journal_coeditor_code     BI2328
_publ_contact_author_name     'Dr Lin Cheng'
_publ_contact_author_address
;
School of Chemistry and Chemical Engineering
Southeast University
Nanjing 211189
People's Republic of China
;
_publ_contact_author_email     cep02chl@yahoo.com.cn
_publ_contact_author_fax     86-25-83595068
_publ_contact_author_phone     86-25-83595068
_publ_section_title
;\
<i>catena</i>-Poly[[(1,10-phenanthroline)cadmium(II)]-\m-2-(1,3-benzimidazol-2-\
ylsulfanyl)acetato-\k^3^<i>N</i>^1^,<i>O</i>:<i>N</i>^3^]
;
loop_
    _publ_author_name
    _publ_author_address
    'Cheng, Lin'
;
School of Chemistry and Chemical Engineering
Southeast University
Nanjing 211189
People's Republic of China
;
    'Sun, Yan-Yan'
;
School of Chemistry and Chemical Engineering
Southeast University
Nanjing 211189
People's Republic of China
;
    'Zhang, Ya-Wen'
;
School of Chemistry and Chemical Engineering
Southeast University
Nanjing 211189
People's Republic of China
;
    'Wang, Jian-Quan'
;
School of Chemistry and Chemical Engineering
Southeast University
Nanjing 211189
People's Republic of China
;
