# Supplementary material for: catena-Poly[[(1,10-phenanthroline)cadmium(II)]-μ-2-(1,3-benzimidazol-2-ylsulfan­yl)acetato-κ3 N 1,O:N 3]
Source: Acta Crystallogr Sect E Struct Rep Online. 2008 Dec 10;65(Pt 1):m34. doi: 10.1107/S1600536808041044 (PMC2967880; doi:10.1107/S1600536808041044)
Supplement: Supplementary file 2 [file e-65-00m34-Isup2.hkl]

# 
# h,k,l, Fc-squared, Fo-squared, sigma(Fo-squared) and status flag 
# 
data_I
_shelx_title ' 1 in P2(1)/n                     P21/c' 
_shelx_refln_list_code          4 
_shelx_F_calc_maximum      270.93 
_exptl_crystal_F_000       991.83 
_reflns_d_resolution_high  0.8107 
 
loop_ 
 _symmetry_equiv_pos_as_xyz 
 'x, y, z' 
 '-x, y+1/2, -z+1/2' 
 '-x, -y, -z' 
 'x, -y-1/2, z-1/2' 
 
_cell_length_a     9.2195 
_cell_length_b     8.2577 
_cell_length_c    25.6200 
_cell_angle_alpha  90.000 
_cell_angle_beta  103.215 
_cell_angle_gamma  90.000 
 
_shelx_F_squared_multiplier     1.000 
 
loop_ 
 _refln_index_h 
 _refln_index_k 
 _refln_index_l 
 _refln_F_squared_calc 
 _refln_F_squared_meas 
 _refln_F_squared_sigma 
 _refln_observed_status 
   1   0   0    73403.14    69058.74   1143.91 o 
   2   0   0     1570.27     1380.27     26.88 o 
   3   0   0     5022.21     4789.60     97.97 o 
   4   0   0    10630.46    10625.20    112.48 o 
   5   0   0    13509.71    13746.00    144.93 o 
   6   0   0     7301.45     7194.63     94.01 o 
   7   0   0      553.27      483.50     28.94 o 
   8   0   0      775.86      745.98     55.60 o 
   9   0   0       51.22       75.78     26.25 o 
  10   0   0       78.48       98.79     26.74 o 
  11   0   0       42.46      128.56     33.09 o 
   1   1   0     7293.22     8000.69     64.97 o 
   2   1   0     4300.06     4613.07     44.52 o 
   3   1   0      825.60      762.63     16.30 o 
   4   1   0     7759.54     7821.81    102.36 o 
   5   1   0     5855.50     5972.53     68.51 o 
   6   1   0     3438.55     3321.04     50.35 o 
   7   1   0       48.40       50.78     13.59 o 
   8   1   0      412.97      456.43     28.08 o 
   9   1   0      913.00      969.37     38.34 o 
  10   1   0     1243.89     1227.66     45.52 o 
  11   1   0      374.77      424.39     40.98 o 
   0   2   0       58.85       63.15      8.19 o 
   1   2   0     2793.36     2914.26     39.15 o 
   2   2   0     8330.95     8760.35     98.12 o 
   3   2   0      560.16      539.34     14.41 o 
   4   2   0      234.92      229.82     11.22 o 
   5   2   0      623.05      612.77     22.65 o 
   6   2   0      745.10      664.22     21.17 o 
   7   2   0      595.50      555.34     26.56 o 
   8   2   0      229.77      237.14     22.05 o 
   9   2   0      235.13      304.89     26.43 o 
  10   2   0       50.71      106.80     18.47 o 
   1   3   0        1.93       -0.75      3.21 o 
   2   3   0      142.14      146.34      8.10 o 
   3   3   0     1502.54     1557.68     25.88 o 
   4   3   0     3657.78     3900.57     49.72 o 
   5   3   0     1602.94     1591.39     31.45 o 
   6   3   0      169.77      177.04     22.70 o 
   7   3   0       14.36       20.39      9.79 o 
   8   3   0      151.38      173.67     24.26 o 
   9   3   0     1225.66     1044.19     52.68 o 
  10   3   0      295.33      334.24     37.74 o 
   0   4   0     5002.43     4846.59     74.82 o 
   1   4   0     7725.02     7656.64     94.20 o 
   2   4   0    10754.60    11349.46    103.18 o 
   3   4   0     4949.02     5274.56     59.76 o 
   4   4   0     6170.29     6524.57     72.47 o 
   5   4   0     3816.36     3683.62     63.59 o 
   6   4   0     2511.59     2349.20     71.50 o 
   7   4   0      813.48      743.71     41.84 o 
   8   4   0      192.99      195.77     29.57 o 
   9   4   0        0.24       -4.84     12.54 o 
  10   4   0        1.42       48.37     19.36 o 
   1   5   0       43.84       76.57     10.16 o 
   2   5   0     1185.67     1267.03     28.32 o 
   3   5   0     1110.31     1165.06     34.91 o 
   4   5   0     2414.15     2337.30     48.52 o 
   5   5   0     3100.70     2979.27     80.00 o 
   6   5   0     1490.67     1393.13     71.55 o 
   7   5   0     1037.47      988.62     50.91 o 
   8   5   0      942.86      937.69     51.11 o 
   9   5   0      603.53      714.29     48.59 o 
   0   6   0     2061.75     1922.31     75.99 o 
   1   6   0     3081.16     2975.88     77.33 o 
   2   6   0     3095.27     2951.89     65.27 o 
   3   6   0     3396.78     3304.86     60.58 o 
   4   6   0     1721.96     1634.69     58.35 o 
   5   6   0      297.13      316.39     31.55 o 
   6   6   0      155.00      183.74     27.54 o 
   7   6   0      376.61      348.64     46.22 o 
   8   6   0      307.07      329.87     36.55 o 
   1   7   0      491.11      441.17     58.85 o 
   2   7   0      477.28      497.63     28.05 o 
   3   7   0        0.43       -5.92      9.85 o 
   4   7   0      231.10      221.13     28.21 o 
   5   7   0      208.40      200.30     28.43 o 
   6   7   0        0.12       13.98     12.59 o 
   7   7   0        1.65        6.56     12.43 o 
   8   7   0        2.87       14.66     18.42 o 
   0   8   0     1004.92     1004.73     64.63 o 
   1   8   0      660.18      650.49     37.26 o 
   2   8   0      197.76      208.76     27.89 o 
   3   8   0      221.80      194.19     37.61 o 
   4   8   0       41.70       24.48     16.51 o 
   5   8   0      322.22      375.99     36.30 o 
   6   8   0      378.84      451.27     41.72 o 
   1   9   0      117.05      105.49     29.85 o 
   2   9   0       59.27       78.08     27.41 o 
   3   9   0      202.24      239.73     29.74 o 
   4   9   0       73.89       94.94     15.58 o 
   5   9   0      121.56      161.66     31.54 o 
   1  10   0      574.84      517.57     54.76 o 
   2  10   0      705.90      681.22    146.42 o 
 -11   1   1       43.66      108.29     21.94 o 
 -10   1   1       17.14       41.79     13.00 o 
  -9   1   1       81.00      120.58     19.59 o 
  -8   1   1     1304.55     1311.11     34.49 o 
  -7   1   1     4547.92     4335.83     79.23 o 
  -6   1   1     3956.53     3971.29     56.14 o 
  -5   1   1      247.47      219.51     12.84 o 
  -4   1   1       10.28       55.49     37.60 o 
  -3   1   1     2417.29     2388.21     28.06 o 
  -2   1   1    27999.63    29850.54    402.31 o 
  -1   1   1    11199.64    12250.89    134.33 o 
   0   1   1    10056.02    11418.05    410.42 o 
   1   1   1     2384.24     2485.12     30.26 o 
   2   1   1      407.02      386.25      9.89 o 
   3   1   1     1565.70     1571.07     24.33 o 
   4   1   1     2256.49     2442.87     35.30 o 
   5   1   1       53.47       47.56      7.23 o 
   6   1   1       56.31       89.74     11.64 o 
   7   1   1     2648.98     2589.85     46.66 o 
   8   1   1      870.56      793.14     33.56 o 
   9   1   1       39.03       55.04     13.37 o 
  10   1   1       40.23       68.66     17.76 o 
 -10   2   1      332.47      357.41     37.59 o 
  -9   2   1        7.85       12.52      9.76 o 
  -8   2   1        5.84       12.97      9.26 o 
  -7   2   1       85.90       92.34     12.13 o 
  -6   2   1      223.32      234.82     14.69 o 
  -5   2   1      617.10      644.52     19.23 o 
  -4   2   1     1901.80     1736.30     29.23 o 
  -3   2   1    16041.13    17045.93    140.15 o 
  -2   2   1     8963.41     9325.17     80.59 o 
  -1   2   1     6002.79     6250.13     67.33 o 
   0   2   1     3488.55     4131.03     45.25 o 
   1   2   1    12611.18    13495.94    107.92 o 
   2   2   1    23430.60    25019.83    251.62 o 
   3   2   1    24801.21    26059.46    204.60 o 
   4   2   1     9808.48     9849.28    102.35 o 
   5   2   1     4349.19     4334.59     62.33 o 
   6   2   1     2899.96     2955.89     66.94 o 
   7   2   1     3154.76     2830.15    167.35 o 
   8   2   1      597.86      565.41     28.80 o 
   9   2   1     1892.80     1979.85     57.11 o 
  10   2   1      520.90      585.35     34.91 o 
 -10   3   1      283.67      336.76     38.43 o 
  -9   3   1     2040.84     1853.88    121.97 o 
  -8   3   1     1889.03     1777.48     65.81 o 
  -7   3   1     3008.10     2865.19     61.15 o 
  -6   3   1     4305.62     4301.02     59.98 o 
  -5   3   1     3512.59     3524.86     49.80 o 
  -4   3   1     9703.11    10172.33     97.47 o 
  -3   3   1    13447.64    14189.13    122.59 o 
  -2   3   1     4201.64     4102.65     45.15 o 
  -1   3   1     2801.28     2713.50     42.85 o 
   0   3   1     5211.68     5692.63     63.07 o 
   1   3   1     1108.32     1127.15     22.15 o 
   2   3   1      529.98      506.58     13.31 o 
   3   3   1      295.08      325.57     11.82 o 
   4   3   1     1418.19     1516.63     28.04 o 
   5   3   1      256.55      294.01     19.93 o 
   6   3   1      234.87      253.02     19.91 o 
   7   3   1     1746.17     1598.26     60.48 o 
   8   3   1      111.25      108.37     17.26 o 
   9   3   1       37.07      110.13     20.98 o 
  10   3   1       77.17      132.29     24.32 o 
 -10   4   1       12.19       47.25     28.22 o 
  -9   4   1        7.89       38.88     15.85 o 
  -8   4   1      154.55      152.23     28.68 o 
  -7   4   1      259.57      232.57     29.58 o 
  -6   4   1        1.12        7.83      9.84 o 
  -5   4   1      212.18      214.85     16.80 o 
  -4   4   1      191.51      198.62     11.63 o 
  -3   4   1     1729.66     1766.59     37.84 o 
  -2   4   1      831.30      776.55     33.53 o 
  -1   4   1      302.87      258.11     11.53 o 
   0   4   1     4297.35     4691.70     74.17 o 
   1   4   1     7789.03     8613.21     92.44 o 
   2   4   1     1837.25     1794.36     32.99 o 
   3   4   1     2431.38     2449.25     36.63 o 
   4   4   1     3233.61     3326.14     46.56 o 
   5   4   1     2562.09     2527.38     51.59 o 
   6   4   1      895.80      875.96     31.96 o 
   7   4   1      127.22      138.41     23.57 o 
   8   4   1      169.13      215.08     30.35 o 
   9   4   1      121.84      131.77     23.49 o 
  10   4   1       35.44       55.33     19.37 o 
  -9   5   1        3.97       30.20     13.27 o 
  -8   5   1       29.66       45.15     16.95 o 
  -7   5   1        4.68        4.98     13.90 o 
  -6   5   1       92.37       96.09     20.08 o 
  -5   5   1       79.72       93.99     18.57 o 
  -4   5   1        7.22       18.33      9.27 o 
  -3   5   1      210.47      210.18     16.03 o 
  -2   5   1      432.81      437.93     24.99 o 
  -1   5   1      357.30      324.85     14.17 o 
   0   5   1        1.39        8.78      4.34 o 
   1   5   1       27.26       28.44      9.61 o 
   2   5   1      265.17      276.82     12.54 o 
   3   5   1      460.94      524.58     17.18 o 
   4   5   1      125.86      137.09     33.59 o 
   5   5   1      482.76      515.39     36.59 o 
   6   5   1        0.56        5.07     11.84 o 
   7   5   1      118.09      126.68     24.04 o 
   8   5   1       59.05       75.28     18.37 o 
   9   5   1        9.87       14.73     18.70 o 
  -9   6   1        3.73       34.39     13.72 o 
  -8   6   1       45.25       46.18     31.05 o 
  -7   6   1      101.56      136.88     25.99 o 
  -6   6   1      136.60      125.01     32.63 o 
  -5   6   1       19.33       14.52     12.23 o 
  -4   6   1       11.81        6.35     10.85 o 
  -3   6   1     1086.27     1033.75     65.47 o 
  -2   6   1     1933.03     1806.91     87.57 o 
  -1   6   1     1468.22     1614.14     72.61 o 
   0   6   1     3096.47     3276.32     47.67 o 
   1   6   1     2208.57     2126.31     36.97 o 
   2   6   1     3603.06     3480.33    104.22 o 
   3   6   1     2694.86     2564.55    152.84 o 
   4   6   1     1411.88     1350.47     73.31 o 
   5   6   1      697.20      706.31     40.05 o 
   6   6   1      132.54      172.57     26.60 o 
   7   6   1       81.10       95.16     29.67 o 
   8   6   1      406.98      458.60     42.88 o 
  -8   7   1      647.24      721.73     47.75 o 
  -7   7   1      770.66      744.45     48.30 o 
  -6   7   1     1519.73     1323.27     59.52 o 
  -5   7   1     2167.27     2056.41     72.71 o 
  -4   7   1     1594.01     1500.17     58.74 o 
  -3   7   1     1815.41     1759.95     74.27 o 
  -2   7   1     2592.10     2456.82    145.67 o 
  -1   7   1     3428.32     3346.41     80.72 o 
   0   7   1     1367.78     1277.82     47.80 o 
   1   7   1      537.92      498.84     42.16 o 
   2   7   1      145.28      164.78     16.47 o 
   3   7   1       33.44       27.98     22.23 o 
   4   7   1       13.96       10.63     12.42 o 
   5   7   1        5.30        9.43     12.40 o 
   6   7   1       54.40       63.03     22.19 o 
   7   7   1       43.49       63.54     17.54 o 
  -6   8   1      209.91      238.00     30.16 o 
  -5   8   1      410.94      457.46     40.18 o 
  -4   8   1      626.93      625.81     41.24 o 
  -3   8   1       84.51       63.15     24.41 o 
  -2   8   1      257.27      284.01     44.67 o 
  -1   8   1     1303.51     1286.34     51.58 o 
   0   8   1     2291.42     2225.82     68.21 o 
   1   8   1     1402.13     1256.65     50.05 o 
   2   8   1     1019.89      872.32     45.64 o 
   3   8   1      363.24      367.65     34.97 o 
   4   8   1      908.18     1004.80     71.90 o 
   5   8   1     1274.18     1324.83     58.18 o 
   6   8   1      919.88      950.70     49.24 o 
  -5   9   1      456.69      425.06     53.20 o 
  -4   9   1      655.06      565.69     62.02 o 
  -3   9   1      210.13      187.88     26.11 o 
  -2   9   1        1.39       28.69     14.75 o 
  -1   9   1       24.76       42.97     24.56 o 
   0   9   1      288.91      301.30     31.01 o 
   1   9   1      553.12      506.70     56.31 o 
   2   9   1      137.79      169.19     30.02 o 
   3   9   1        0.84       26.92     27.17 o 
   4   9   1        0.97       20.82      8.56 o 
   5   9   1        1.42       13.55     11.78 o 
  -2  10   1        1.60       11.84      9.84 o 
   1  10   1        4.92       30.65     10.24 o 
 -11   0   2      306.93      401.28     55.81 o 
 -10   0   2      774.31      823.24     62.94 o 
  -9   0   2     2174.19     2009.32     95.33 o 
  -8   0   2      662.90      638.14     27.12 o 
  -7   0   2     1185.90     1096.47     33.35 o 
  -6   0   2     1326.73     1429.75     35.18 o 
  -5   0   2     1603.89     1517.68     33.19 o 
  -4   0   2     1848.30     1813.70     33.31 o 
  -3   0   2    12961.50    13703.86    148.19 o 
  -2   0   2     9022.33     9778.34     93.34 o 
  -1   0   2     5135.33     5709.11     66.51 o 
   1   0   2     9027.23     8992.12    254.06 o 
   2   0   2    12150.01    11610.55    426.44 o 
   3   0   2     4502.61     4584.76    142.64 o 
   4   0   2    13745.09    13588.95    205.97 o 
   5   0   2    10963.84    10737.20    245.73 o 
   6   0   2     6014.81     5693.50    106.27 o 
   7   0   2     3526.10     3416.95    118.05 o 
   8   0   2     2813.68     2715.57    109.23 o 
   9   0   2      613.54      598.50     52.78 o 
  10   0   2      860.04      716.20     60.68 o 
 -11   1   2      263.75      328.99     37.98 o 
 -10   1   2      433.20      462.92     31.08 o 
  -9   1   2      728.37      684.83     41.57 o 
  -8   1   2      564.38      553.31     23.47 o 
  -7   1   2      260.52      277.96     17.15 o 
  -6   1   2     3473.95     3294.32     44.38 o 
  -5   1   2    15509.20    16111.44    127.29 o 
  -4   1   2     8954.62     8886.19    118.85 o 
  -3   1   2     9764.76     9824.67     93.27 o 
  -2   1   2     5171.17     5361.31     44.61 o 
  -1   1   2    21569.27    23611.80    247.68 o 
   0   1   2    28202.62    31108.82    289.87 o 
   1   1   2    10831.61    11793.35    134.93 o 
   2   1   2     2959.15     3404.66     35.74 o 
   3   1   2       11.78       15.46      3.75 o 
   4   1   2       15.37       11.89      4.27 o 
   5   1   2      721.21      612.51     18.57 o 
   6   1   2      627.08      606.88     23.31 o 
   7   1   2      999.90      931.27     34.05 o 
   8   1   2      221.54      240.92     22.53 o 
   9   1   2       80.96       88.51     15.58 o 
  10   1   2      201.86      225.35     30.02 o 
 -10   2   2      185.04      241.97     30.50 o 
  -9   2   2      309.48      316.06     26.17 o 
  -8   2   2      175.68      163.11     19.53 o 
  -7   2   2        0.86        7.55      6.91 o 
  -6   2   2      846.63      859.44     46.61 o 
  -5   2   2      743.42      695.13     19.87 o 
  -4   2   2       27.45       37.25      7.51 o 
  -3   2   2     1164.22     1164.70     20.83 o 
  -2   2   2       52.95       48.45      4.93 o 
  -1   2   2     8916.03     9858.87    117.43 o 
   0   2   2      507.22      522.57     12.19 o 
   1   2   2      612.14      651.88     12.44 o 
   2   2   2        8.98        8.79      3.16 o 
   3   2   2      302.61      328.99     13.38 o 
   4   2   2      369.93      357.37     14.94 o 
   5   2   2     1063.85     1054.06     24.42 o 
   6   2   2      288.52      284.43     31.40 o 
   7   2   2      315.28      341.78     24.83 o 
   8   2   2        7.75       16.92     10.14 o 
   9   2   2       24.98       18.36     11.64 o 
  10   2   2      154.93      198.45     22.85 o 
 -10   3   2      107.15      163.76     36.06 o 
  -9   3   2        8.16       42.81     17.76 o 
  -8   3   2        4.80       18.99     13.95 o 
  -7   3   2      790.78      753.77     45.78 o 
  -6   3   2      649.68      640.33     24.47 o 
  -5   3   2     5610.97     5875.33     69.52 o 
  -4   3   2     4399.46     4375.10     53.25 o 
  -3   3   2     1370.97     1374.77     26.87 o 
  -2   3   2     1729.69     1822.59     28.44 o 
  -1   3   2      573.33      531.02     13.55 o 
   0   3   2      299.00      253.32     14.15 o 
   1   3   2     2746.66     2659.21     32.88 o 
   2   3   2     2430.09     2664.30     40.47 o 
   3   3   2     6011.84     6791.78     68.55 o 
   4   3   2       34.21       39.98      6.71 o 
   5   3   2      113.39      112.44     13.34 o 
   6   3   2       18.40       32.15      9.29 o 
   7   3   2      145.04      149.16     17.69 o 
   8   3   2      196.08      205.14     21.69 o 
   9   3   2        1.44       32.24     15.79 o 
  10   3   2       78.95       80.95     21.32 o 
 -10   4   2      574.10      619.80     50.39 o 
  -9   4   2     1003.28      924.37     72.57 o 
  -8   4   2      712.98      674.47     42.31 o 
  -7   4   2       34.43       20.28     27.13 o 
  -6   4   2        1.06       12.03     10.95 o 
  -5   4   2      894.62      823.02     33.82 o 
  -4   4   2       31.30       57.58      7.47 o 
  -3   4   2      110.31      105.97      8.30 o 
  -2   4   2      122.13      173.78     10.31 o 
  -1   4   2     4067.54     4478.71     91.26 o 
   0   4   2     8247.14     8720.53     94.55 o 
   1   4   2    11221.36    12178.11    127.66 o 
   2   4   2      791.92      741.04     22.13 o 
   3   4   2     1097.96     1113.94     23.32 o 
   4   4   2     5830.50     5979.24     89.94 o 
   5   4   2     3595.92     3264.00     66.57 o 
   6   4   2     4324.99     3992.53     73.22 o 
   7   4   2     2179.89     2153.94     73.24 o 
   8   4   2      746.94      728.07     44.47 o 
   9   4   2      264.31      302.48     35.48 o 
  -9   5   2      367.13      434.37     59.77 o 
  -8   5   2      879.94      916.74     50.29 o 
  -7   5   2     1280.74     1291.87     57.65 o 
  -6   5   2      894.23      890.50     44.68 o 
  -5   5   2     3030.43     3034.00     81.10 o 
  -4   5   2     5856.46     5872.29     86.69 o 
  -3   5   2     5650.45     5734.89    122.16 o 
  -2   5   2     7860.10     8545.88    316.82 o 
  -1   5   2     4882.04     4987.37    116.24 o 
   0   5   2     9116.16     9284.22     90.50 o 
   1   5   2    12316.04    13072.08    118.83 o 
   2   5   2     8087.96     8640.02     87.74 o 
   3   5   2     5212.21     5421.94     64.32 o 
   4   5   2      688.65      700.25     25.62 o 
   5   5   2       90.98      115.38     21.33 o 
   6   5   2       12.77       15.41     12.19 o 
   7   5   2        0.48       10.22     13.35 o 
   8   5   2        3.64       21.33     13.81 o 
   9   5   2       62.08       66.20     15.45 o 
  -9   6   2       80.87      112.10     19.83 o 
  -8   6   2      151.36      189.65     28.70 o 
  -7   6   2      367.91      411.57     39.76 o 
  -6   6   2      230.55      210.68     32.67 o 
  -5   6   2      282.02      294.26     47.91 o 
  -4   6   2       27.01       22.15      9.34 o 
  -3   6   2       36.24       42.93      9.89 o 
  -2   6   2       10.56       10.60      8.49 o 
  -1   6   2      411.63      423.58     35.49 o 
   0   6   2      331.83      345.84     27.79 o 
   1   6   2      745.65      701.54     34.49 o 
   2   6   2     1893.68     1755.36     40.51 o 
   3   6   2     1447.55     1330.19    123.52 o 
   4   6   2      577.55      523.44     36.03 o 
   5   6   2      427.53      473.93     37.93 o 
   6   6   2      759.88      713.03     63.40 o 
   7   6   2      491.35      501.45     43.61 o 
   8   6   2      322.63      423.58     42.38 o 
  -8   7   2       90.88      121.26     19.94 o 
  -7   7   2       51.10       97.06     21.63 o 
  -6   7   2        1.97        1.74     13.37 o 
  -5   7   2       20.95       26.63     14.55 o 
  -4   7   2        7.62       58.69     39.51 o 
  -3   7   2       39.08       43.44     12.03 o 
  -2   7   2      395.24      377.64     44.21 o 
  -1   7   2      210.89      197.40     18.75 o 
   0   7   2      185.55      186.76     22.70 o 
   1   7   2      388.22      421.69     28.18 o 
   2   7   2        1.89        3.61     11.54 o 
   3   7   2       12.55       11.12     10.75 o 
   4   7   2        7.44       26.51     13.74 o 
   5   7   2       69.12       72.13     17.91 o 
   6   7   2       44.61       46.59     18.13 o 
   7   7   2        4.98       23.54     12.33 o 
  -6   8   2        4.43       28.99     14.54 o 
  -5   8   2       90.39       92.62     28.86 o 
  -4   8   2        0.23       -4.17     10.30 o 
  -3   8   2        1.23        7.27     13.83 o 
  -2   8   2       32.84       37.70     16.00 o 
  -1   8   2      149.74      131.97     22.50 o 
   0   8   2       94.40      107.99     20.53 o 
   1   8   2      526.13      470.72     52.71 o 
   2   8   2      351.38      343.70     33.63 o 
   3   8   2      171.88      209.57     33.48 o 
   4   8   2      265.43      330.93     49.39 o 
   5   8   2      777.28      731.23     61.88 o 
   6   8   2      489.49      605.42     41.31 o 
  -5   9   2      923.89     1007.90     73.24 o 
  -4   9   2     1319.77     1249.37     81.22 o 
  -3   9   2     1196.55     1116.38     65.73 o 
  -2   9   2     1096.29     1049.46     72.26 o 
  -1   9   2      609.94      628.51     44.88 o 
   0   9   2      943.05      935.72     67.10 o 
   1   9   2      921.43      855.16     45.85 o 
   2   9   2      815.05      769.99     87.71 o 
   3   9   2      249.19      292.76     32.72 o 
   4   9   2      186.70      243.30     28.56 o 
  -2  10   2        2.06       30.06     17.61 o 
   0  10   2       62.97       74.37     22.09 o 
   1  10   2      237.14      222.98     26.84 o 
 -11   1   3       68.74      120.17     34.58 o 
 -10   1   3       98.45      124.81     16.71 o 
  -9   1   3       52.63       47.65     12.99 o 
  -8   1   3     1437.84     1343.82     34.77 o 
  -7   1   3      220.53      236.28     14.34 o 
  -6   1   3       18.33       18.13      5.90 o 
  -5   1   3      468.41      608.48     19.46 o 
  -4   1   3     1436.87     1383.66     22.56 o 
  -3   1   3    12626.97    13418.41    100.65 o 
  -2   1   3    12815.52    13326.67     95.77 o 
  -1   1   3      726.87      617.95     17.85 o 
   0   1   3     4910.65     5376.35     40.64 o 
   1   1   3    12471.32    13968.16    129.64 o 
   2   1   3    61346.86    64058.89    469.41 o 
   3   1   3     7411.51     7803.42     73.65 o 
   4   1   3     7303.69     7334.12     74.95 o 
   5   1   3     4200.88     4080.79     67.19 o 
   6   1   3      283.20      217.26     18.77 o 
   7   1   3        3.18        1.92      7.83 o 
   8   1   3      447.07      444.40     29.04 o 
   9   1   3      120.95      128.95     17.91 o 
  10   1   3      152.22      177.91     26.02 o 
 -11   2   3      407.44      477.07     63.65 o 
 -10   2   3      182.70      244.62     31.31 o 
  -9   2   3      659.54      617.68     30.62 o 
  -8   2   3     2885.48     2826.52     54.49 o 
  -7   2   3     4170.93     3915.11     59.41 o 
  -6   2   3     7265.70     7094.53     81.92 o 
  -5   2   3     4048.21     3943.93     52.21 o 
  -4   2   3     2386.18     2386.47     38.58 o 
  -3   2   3      646.35      632.26     14.90 o 
  -2   2   3     4207.43     4537.62     58.93 o 
  -1   2   3    11294.71    12563.51    146.10 o 
   0   2   3     5608.34     6150.86     63.90 o 
   1   2   3       38.69       39.31      4.45 o 
   2   2   3     6033.87     6478.82    126.70 o 
   3   2   3     3625.83     3542.97     80.67 o 
   4   2   3       53.90       41.07      6.11 o 
   5   2   3     1861.41     1886.91     33.33 o 
   6   2   3     1904.60     1759.62     62.79 o 
   7   2   3     1215.41     1154.52     39.19 o 
   8   2   3     1768.80     1723.37     76.33 o 
   9   2   3      836.32      876.11     38.48 o 
  10   2   3      604.41      726.65     37.75 o 
 -10   3   3       48.68       84.29     21.09 o 
  -9   3   3       62.78       62.68     20.85 o 
  -8   3   3      528.41      573.24     40.80 o 
  -7   3   3     1670.85     1647.36     44.19 o 
  -6   3   3     1467.11     1460.90     32.27 o 
  -5   3   3     3977.49     3916.26     52.78 o 
  -4   3   3     9083.78     9387.95     91.65 o 
  -3   3   3     8820.47     9381.80     92.02 o 
  -2   3   3    20676.99    22318.59    201.14 o 
  -1   3   3    13246.04    13854.35    130.98 o 
   0   3   3    13856.15    14661.28    138.95 o 
   1   3   3    10765.77    11261.16     96.86 o 
   2   3   3     9189.08     9449.06    135.08 o 
   3   3   3     6774.92     6440.62     84.86 o 
   4   3   3    13884.70    14433.82    135.26 o 
   5   3   3     4479.82     4335.84     82.73 o 
   6   3   3     2017.33     2043.71     49.77 o 
   7   3   3      466.54      475.41     30.94 o 
   8   3   3      175.68      179.82     21.02 o 
   9   3   3      156.17      186.66     22.83 o 
  10   3   3      447.05      494.53     45.57 o 
 -10   4   3      194.03      251.25     46.32 o 
  -9   4   3      367.60      422.27     40.96 o 
  -8   4   3     1037.24      983.58     57.83 o 
  -7   4   3       10.37       16.42     13.81 o 
  -6   4   3       23.07       32.96     10.58 o 
  -5   4   3      154.89      141.61     15.16 o 
  -4   4   3      974.12     1029.39     30.87 o 
  -3   4   3     1156.90     1164.06     22.66 o 
  -2   4   3      123.43       84.66     14.15 o 
  -1   4   3     1029.38     1251.27     24.70 o 
   0   4   3     1158.98     1249.91     26.04 o 
   1   4   3       76.02       83.25      6.76 o 
   2   4   3       47.21       94.06      7.85 o 
   3   4   3       55.69       76.77      7.83 o 
   4   4   3      290.95      272.44     19.41 o 
   5   4   3      530.45      513.97     25.18 o 
   6   4   3      697.69      687.94     29.31 o 
   7   4   3      745.34      715.66     43.11 o 
   8   4   3      305.80      293.71     58.95 o 
   9   4   3      118.23      125.91     21.55 o 
  -9   5   3        3.65       17.27     10.98 o 
  -8   5   3      235.03      247.60     31.47 o 
  -7   5   3        0.04        6.15     15.95 o 
  -6   5   3      149.00      149.24     23.20 o 
  -5   5   3      322.70      380.18     33.93 o 
  -4   5   3       42.36       76.79     13.72 o 
  -3   5   3        0.42        8.05      6.77 o 
  -2   5   3     1118.95     1123.96     37.87 o 
  -1   5   3     3582.39     3795.08     73.95 o 
   0   5   3       82.25      115.31     10.68 o 
   1   5   3     1654.15     1760.20     28.51 o 
   2   5   3      283.37      312.81     13.61 o 
   3   5   3       13.91       36.90      8.01 o 
   4   5   3      482.95      483.74     23.17 o 
   5   5   3      233.22      203.81     25.57 o 
   6   5   3      113.77       99.66     22.00 o 
   7   5   3       56.00       61.99     17.39 o 
   8   5   3       18.70       49.27     16.51 o 
   9   5   3       10.44       15.03     18.35 o 
  -9   6   3       99.15      118.85     26.39 o 
  -8   6   3      309.37      342.52     37.30 o 
  -7   6   3     1103.63     1116.10     64.92 o 
  -6   6   3     2178.27     2116.04     74.33 o 
  -5   6   3     1791.34     1739.04     82.66 o 
  -4   6   3      313.05      335.30     23.35 o 
  -3   6   3      283.03      335.21     25.81 o 
  -2   6   3      640.34      637.68     31.29 o 
  -1   6   3      832.19      789.45     36.20 o 
   0   6   3      313.35      311.73     18.21 o 
   1   6   3      471.10      543.28     18.25 o 
   2   6   3      274.23      265.92     13.60 o 
   3   6   3      774.91      766.77     38.35 o 
   4   6   3      257.81      269.96     27.77 o 
   5   6   3       15.46        7.37     12.84 o 
   6   6   3       67.16       60.49     20.18 o 
   7   6   3      743.14      715.25     47.02 o 
   8   6   3      858.41      851.12     49.87 o 
  -8   7   3       11.73       53.50     13.69 o 
  -7   7   3      224.86      237.71     30.83 o 
  -6   7   3      418.02      453.78     75.99 o 
  -5   7   3      351.80      421.48     38.07 o 
  -4   7   3      602.31      617.02     40.79 o 
  -3   7   3     2529.29     2336.59    108.19 o 
  -2   7   3     2734.13     2590.38    152.94 o 
  -1   7   3     4681.94     4634.62     96.71 o 
   0   7   3     3662.75     3390.24     79.32 o 
   1   7   3     3151.02     2926.49     69.17 o 
   2   7   3     2365.51     2265.76     70.76 o 
   3   7   3     1856.67     1728.21     70.42 o 
   4   7   3     1624.75     1634.68     60.57 o 
   5   7   3     1898.44     1830.52     67.44 o 
   6   7   3      657.91      612.86     45.14 o 
   7   7   3      333.46      303.39     38.28 o 
  -7   8   3      248.15      280.90     32.60 o 
  -6   8   3      187.47      185.35     29.20 o 
  -5   8   3      581.63      542.48     44.45 o 
  -4   8   3     1527.86     1418.83     60.94 o 
  -3   8   3       83.01      108.34     20.60 o 
  -2   8   3       72.50       80.51     27.17 o 
  -1   8   3       58.45       54.61     18.41 o 
   0   8   3        9.84       16.12     13.69 o 
   1   8   3        0.64        8.43     11.28 o 
   2   8   3      136.55      136.05     23.79 o 
   3   8   3      533.26      557.14     77.09 o 
   4   8   3      369.36      377.96     50.87 o 
   5   8   3      463.77      490.90     58.71 o 
   6   8   3      326.42      350.82     33.74 o 
  -5   9   3       12.04       24.48     17.08 o 
  -4   9   3      101.34       81.64     22.58 o 
  -3   9   3      149.97      148.46     23.18 o 
  -2   9   3       10.41       43.25     21.52 o 
  -1   9   3       74.47       58.55     21.56 o 
   0   9   3      690.60      638.30     62.09 o 
   1   9   3      653.03      660.67     52.22 o 
   2   9   3      173.36      148.97     21.86 o 
   3   9   3        0.63       15.96     10.77 o 
   4   9   3       16.39       44.02     10.56 o 
  -2  10   3       58.61       61.18     16.65 o 
   0  10   3       17.29       45.24     13.09 o 
   1  10   3       32.08       52.25     20.00 o 
 -11   0   4      474.64      578.32     62.45 o 
 -10   0   4     1158.24     1067.53     71.20 o 
  -9   0   4     2487.93     2373.58     69.64 o 
  -8   0   4     2048.49     1999.96     48.36 o 
  -7   0   4      817.54      745.55     34.36 o 
  -6   0   4     1364.58     1238.91     32.22 o 
  -5   0   4    19075.14    19395.77    189.85 o 
  -4   0   4    29515.03    30169.78    271.60 o 
  -3   0   4     8352.13     8443.71    118.69 o 
  -2   0   4     6675.53     6818.97     68.41 o 
  -1   0   4     1367.63     1338.59     23.70 o 
   0   0   4     2880.87     3113.55     40.99 o 
   1   0   4    39860.31    43828.91    449.91 o 
   2   0   4     7665.22     7446.65    188.22 o 
   3   0   4     3370.19     3183.07     59.89 o 
   4   0   4     1315.46     1212.75     37.58 o 
   5   0   4       24.72       13.08      7.73 o 
   6   0   4       53.37       83.83     20.53 o 
   7   0   4     1093.04      921.04     59.34 o 
   8   0   4      326.30      395.99     49.25 o 
   9   0   4      234.22      256.42     43.32 o 
  10   0   4      312.74      350.97     53.20 o 
 -11   1   4        4.39       60.89     24.84 o 
 -10   1   4       32.82       40.05     22.51 o 
  -9   1   4       66.73       88.28     13.80 o 
  -8   1   4      295.11      314.85     19.43 o 
  -7   1   4        0.91        3.99      5.70 o 
  -6   1   4      128.56      153.16     11.01 o 
  -5   1   4      786.84      758.92     18.27 o 
  -4   1   4     2169.81     2116.76     28.80 o 
  -3   1   4     8979.36     9615.13     76.40 o 
  -2   1   4     3807.82     3924.56     39.45 o 
  -1   1   4    35058.72    37651.51    315.71 o 
   0   1   4     3987.81     4131.76     33.69 o 
   1   1   4    38599.42    40990.28    303.14 o 
   2   1   4    33272.47    32989.71   1172.38 o 
   3   1   4     6595.63     6518.16     80.77 o 
   4   1   4     2764.42     2396.47     45.95 o 
   5   1   4     5828.71     5766.29     85.02 o 
   6   1   4     4077.73     3876.71    173.44 o 
   7   1   4     5036.54     4869.34    105.17 o 
   8   1   4      799.91      795.65     39.42 o 
   9   1   4      327.62      328.03     34.58 o 
  10   1   4       31.84       93.82     20.69 o 
 -11   2   4       48.10      122.42     32.46 o 
 -10   2   4       24.03       52.06     16.17 o 
  -9   2   4       31.97       32.51     23.36 o 
  -8   2   4       43.58       48.20     10.21 o 
  -7   2   4      779.58      790.97     25.27 o 
  -6   2   4     1696.11     1653.86     37.68 o 
  -5   2   4      363.24      328.93     14.48 o 
  -4   2   4     1354.14     1434.75     23.84 o 
  -3   2   4     2623.28     2659.05     32.82 o 
  -2   2   4     2343.40     2309.21     77.44 o 
  -1   2   4     7919.45     8649.53    108.96 o 
   0   2   4     1258.34     1331.74     19.22 o 
   1   2   4      835.87      850.91     13.28 o 
   2   2   4     1759.97     1901.54     33.64 o 
   3   2   4     3508.35     3957.02     56.66 o 
   4   2   4     1795.54     1852.55     29.59 o 
   5   2   4     1203.79     1224.91     59.39 o 
   6   2   4       97.80       73.87     13.00 o 
   7   2   4        6.89       20.14      9.24 o 
   8   2   4      147.76      156.48     20.00 o 
   9   2   4       31.03       45.77     12.11 o 
  10   2   4       53.61       95.84     25.97 o 
 -10   3   4       48.52       74.07     19.65 o 
  -9   3   4       95.45      103.98     22.33 o 
  -8   3   4     1943.78     1899.07     66.98 o 
  -7   3   4       25.15       20.64     11.33 o 
  -6   3   4      728.97      695.03     24.17 o 
  -5   3   4     1588.84     1602.45     31.20 o 
  -4   3   4     1108.80     1087.29     36.83 o 
  -3   3   4      288.24      304.59     12.90 o 
  -2   3   4       90.60      103.33     11.64 o 
  -1   3   4        4.48       14.48      3.45 o 
   0   3   4      340.91      328.34     11.84 o 
   1   3   4     6722.54     7021.27     60.61 o 
   2   3   4      267.86      213.60     14.02 o 
   3   3   4      150.17      163.14      9.53 o 
   4   3   4       92.93       83.01     11.51 o 
   5   3   4       77.15       85.65     12.55 o 
   6   3   4      780.67      717.45     29.77 o 
   7   3   4      725.92      649.95     30.71 o 
   8   3   4      180.87      210.05     22.44 o 
   9   3   4        7.30       35.98     12.32 o 
  10   3   4       66.84       87.91     20.15 o 
 -10   4   4      897.43      982.82     54.15 o 
  -9   4   4      947.33      986.91     59.62 o 
  -8   4   4     1559.57     1532.84     62.08 o 
  -7   4   4     3260.08     3130.80    149.10 o 
  -6   4   4      851.37      792.29     30.89 o 
  -5   4   4      720.19      699.21     27.50 o 
  -4   4   4     9983.64    10547.91    125.50 o 
  -3   4   4    15464.99    17104.09    446.19 o 
  -2   4   4    12006.98    12643.14    197.89 o 
  -1   4   4     1617.33     1601.86     28.25 o 
   0   4   4      140.30      126.69      9.36 o 
   1   4   4      887.73      808.78     17.61 o 
   2   4   4     2769.04     2716.22     37.47 o 
   3   4   4      387.84      381.81     13.86 o 
   4   4   4        3.71       17.81      9.81 o 
   5   4   4      708.51      645.32     26.54 o 
   6   4   4     1121.58     1022.66     36.24 o 
   7   4   4      150.72      122.27     17.61 o 
   8   4   4       21.14       42.15     14.38 o 
   9   4   4       30.61       54.17     15.78 o 
  -9   5   4       12.56       31.90     10.70 o 
  -8   5   4      145.27      192.28     29.69 o 
  -7   5   4       87.26       96.27     21.03 o 
  -6   5   4      124.93      135.69     23.87 o 
  -5   5   4      218.15      281.24     31.05 o 
  -4   5   4      363.63      377.47     22.33 o 
  -3   5   4      710.90      722.34     31.62 o 
  -2   5   4     1038.36      988.63     35.43 o 
  -1   5   4     5748.11     6145.04    101.36 o 
   0   5   4     8342.50     8445.20    246.35 o 
   1   5   4     4977.93     4852.15     71.40 o 
   2   5   4     7162.55     7181.29    132.42 o 
   3   5   4     6629.63     6662.76     91.62 o 
   4   5   4     2442.14     2112.30    110.77 o 
   5   5   4     3037.41     2802.46    108.70 o 
   6   5   4     3131.60     3140.65     89.58 o 
   7   5   4     1764.78     1723.43     68.22 o 
   8   5   4      812.10      802.10     48.45 o 
   9   5   4      173.75      182.60     33.27 o 
  -9   6   4      290.72      314.66     43.75 o 
  -8   6   4      378.25      459.07     43.11 o 
  -7   6   4      816.11      905.99     50.00 o 
  -6   6   4     1369.39     1412.42     60.24 o 
  -5   6   4     2414.08     2303.15     98.82 o 
  -4   6   4     1057.07      961.20     36.16 o 
  -3   6   4     2250.70     2090.74     75.18 o 
  -2   6   4     2739.96     2907.84    146.94 o 
  -1   6   4     3160.66     3014.34    152.77 o 
   0   6   4     1402.82     1335.59     42.51 o 
   1   6   4      958.28      948.34     22.09 o 
   2   6   4     1030.81     1021.22     27.38 o 
   3   6   4      443.31      464.36     30.01 o 
   4   6   4       39.28       63.74     17.14 o 
   5   6   4       38.69       26.84     13.78 o 
   6   6   4       98.39       89.15     20.71 o 
   7   6   4        7.15       35.69     15.74 o 
   8   6   4       93.92      109.45     59.31 o 
  -8   7   4       13.95       17.26     12.13 o 
  -7   7   4       13.26       32.38     17.99 o 
  -6   7   4       83.72      115.33     22.25 o 
  -5   7   4        2.80        2.85     13.79 o 
  -4   7   4        3.23       14.77     15.42 o 
  -3   7   4      228.77      229.23     31.01 o 
  -2   7   4     1753.90     1737.28     68.62 o 
  -1   7   4      388.39      415.96     28.04 o 
   0   7   4       25.29       32.13     10.03 o 
   1   7   4       90.83       72.12     17.97 o 
   2   7   4      121.98      161.20     24.00 o 
   3   7   4      408.59      357.53     34.96 o 
   4   7   4      414.03      351.31     32.89 o 
   5   7   4       15.50       44.84     15.89 o 
   6   7   4       33.39       75.62     17.62 o 
   7   7   4       29.64       51.67     12.95 o 
  -7   8   4       16.70       38.27     14.48 o 
  -6   8   4      108.75      141.60     23.47 o 
  -5   8   4      501.40      620.98     47.14 o 
  -4   8   4      964.51      869.58     79.56 o 
  -3   8   4      118.48      157.14     22.91 o 
  -2   8   4       69.06       99.42     31.19 o 
  -1   8   4       99.81       88.87     21.06 o 
   0   8   4       33.70       48.62     25.12 o 
   1   8   4       82.64       84.05     19.23 o 
   2   8   4       76.83       65.92     18.09 o 
   3   8   4       51.22       73.62     18.98 o 
   4   8   4        5.36        7.88     19.97 o 
   5   8   4      362.10      348.44     34.90 o 
   6   8   4      150.64      151.00     29.28 o 
  -5   9   4       22.84       45.02     23.29 o 
  -4   9   4      356.59      295.87     45.51 o 
  -3   9   4      169.72      160.81     33.02 o 
  -2   9   4      215.87      216.40     27.90 o 
  -1   9   4      174.36      220.22     40.15 o 
   0   9   4      545.05      508.14     39.49 o 
   1   9   4     1009.48     1047.78     51.38 o 
   2   9   4      951.82      915.15     48.08 o 
   3   9   4      619.22      577.68     43.18 o 
   4   9   4      913.31      889.30     46.87 o 
   0  10   4      536.27      500.31     53.70 o 
   1  10   4      352.05      326.49     32.83 o 
 -11   1   5      529.04      652.27     67.88 o 
 -10   1   5      544.74      577.10     39.72 o 
  -9   1   5      171.19      230.97     18.65 o 
  -8   1   5       18.46       18.63      7.18 o 
  -7   1   5      596.95      566.45     23.82 o 
  -6   1   5     2155.71     2142.00     34.42 o 
  -5   1   5     3767.36     3864.67     45.33 o 
  -4   1   5      295.88      298.19     10.67 o 
  -3   1   5       51.17       57.83      5.25 o 
  -2   1   5     1008.96      995.16     16.53 o 
  -1   1   5       35.09       57.97      4.09 o 
   0   1   5    13869.11    15198.59    105.34 o 
   1   1   5     3349.84     3603.89     51.07 o 
   2   1   5      439.88      484.29     23.26 o 
   3   1   5     8873.77     8883.10    152.20 o 
   4   1   5     7477.62     7716.53    129.04 o 
   5   1   5     2828.92     2779.48     68.05 o 
   6   1   5      710.79      654.76     46.40 o 
   7   1   5      145.54      181.90     19.53 o 
   8   1   5     1010.31      961.20     43.69 o 
   9   1   5      524.19      487.96     40.38 o 
  10   1   5      729.45      831.95     49.15 o 
 -11   2   5       11.42       89.83     27.80 o 
 -10   2   5       27.44       42.83     22.02 o 
  -9   2   5      178.48      157.78     24.64 o 
  -8   2   5     1269.15     1238.48     33.72 o 
  -7   2   5     4221.51     4163.87    108.47 o 
  -6   2   5     7357.74     7371.49     75.41 o 
  -5   2   5    11377.69    11720.94    100.36 o 
  -4   2   5     8791.92     9139.54     83.68 o 
  -3   2   5    13197.28    13663.77    122.38 o 
  -2   2   5    15536.34    16013.63    205.27 o 
  -1   2   5    47497.18    49404.89   1106.55 o 
   0   2   5    33951.99    35777.48    307.64 o 
   1   2   5    17147.88    17829.15    144.71 o 
   2   2   5    14296.92    15170.43    188.74 o 
   3   2   5     3832.71     3836.49     62.65 o 
   4   2   5      343.58      319.73     17.92 o 
   5   2   5     4319.44     4219.26     71.79 o 
   6   2   5      847.74      719.17     53.99 o 
   7   2   5      659.29      610.21     42.38 o 
   8   2   5       46.34       73.43     14.40 o 
   9   2   5      158.78      179.13     21.61 o 
  10   2   5        0.13       44.56     13.85 o 
 -10   3   5      725.67      775.36     46.28 o 
  -9   3   5     1928.15     1763.88     66.89 o 
  -8   3   5     1952.60     1873.68     65.64 o 
  -7   3   5      633.87      644.22     50.84 o 
  -6   3   5      554.10      500.28     30.33 o 
  -5   3   5     1944.68     1846.69     33.48 o 
  -4   3   5     2138.69     2035.27     32.20 o 
  -3   3   5     2381.22     2408.68     53.12 o 
  -2   3   5     1192.92     1188.30     33.06 o 
  -1   3   5      302.99      351.39     20.50 o 
   0   3   5      316.42      302.02     10.26 o 
   1   3   5     2138.28     2143.55     31.73 o 
   2   3   5     4346.55     4570.62     48.69 o 
   3   3   5     4957.02     5166.75     55.38 o 
   4   3   5     4929.62     4778.41     73.49 o 
   5   3   5     3783.83     3539.01     65.27 o 
   6   3   5     3383.16     3056.40     64.57 o 
   7   3   5      626.03      636.46     34.91 o 
   8   3   5     1130.35     1116.43     42.40 o 
   9   3   5      892.58      881.75     38.77 o 
  10   3   5      320.79      381.39     41.49 o 
 -10   4   5      104.17      154.57     27.23 o 
  -9   4   5        6.09       47.30     33.20 o 
  -8   4   5     1366.75     1280.29     56.24 o 
  -7   4   5     1157.67     1143.28     81.02 o 
  -6   4   5      334.25      342.14     23.41 o 
  -5   4   5      387.87      387.64     27.53 o 
  -4   4   5     1235.87     1172.89     44.63 o 
  -3   4   5      817.32      730.51     30.46 o 
  -2   4   5     1013.18      929.37     36.27 o 
  -1   4   5       90.63       80.06      7.09 o 
   0   4   5     4374.80     4541.75     52.70 o 
   1   4   5     3792.89     3892.31     42.72 o 
   2   4   5     3890.94     3973.65     77.67 o 
   3   4   5     2845.31     2821.05     51.74 o 
   4   4   5     1195.55     1171.26     34.07 o 
   5   4   5      108.90      131.92     15.57 o 
   6   4   5       10.08        8.19      7.74 o 
   7   4   5        1.03        3.79      8.70 o 
   8   4   5      113.16      119.99     23.70 o 
   9   4   5       36.29       76.98     27.91 o 
  -9   5   5        2.70       31.59     14.19 o 
  -8   5   5       36.31       54.91     34.65 o 
  -7   5   5       50.80       66.37     19.39 o 
  -6   5   5      255.55      280.69     23.47 o 
  -5   5   5       15.09       23.63     10.11 o 
  -4   5   5       82.47       91.63     13.72 o 
  -3   5   5      123.19      163.67     23.36 o 
  -2   5   5      961.45      917.19     34.37 o 
  -1   5   5      693.30      706.43     29.58 o 
   0   5   5        1.05       12.89      5.39 o 
   1   5   5        5.85       22.58      4.96 o 
   2   5   5      130.38      123.11     11.40 o 
   3   5   5      497.73      453.05     29.89 o 
   4   5   5     1012.09      885.76     62.87 o 
   5   5   5      345.08      324.47     22.76 o 
   6   5   5        0.42        7.68     12.78 o 
   7   5   5       10.67        2.74     13.45 o 
   8   5   5        0.23       26.27     13.06 o 
   9   5   5      200.78      212.99     27.17 o 
  -9   6   5       48.03       65.52     13.28 o 
  -8   6   5      275.81      307.09     35.46 o 
  -7   6   5     1027.64     1154.46     56.36 o 
  -6   6   5     1175.74     1128.37     53.45 o 
  -5   6   5     1256.88     1293.17     42.20 o 
  -4   6   5      537.29      543.23     27.44 o 
  -3   6   5     1466.31     1423.82     49.49 o 
  -2   6   5     2916.20     2912.42     69.31 o 
  -1   6   5     5498.10     5375.69    241.67 o 
   0   6   5     6334.81     6543.53     89.96 o 
   1   6   5     2053.85     1985.89     76.17 o 
   2   6   5      547.24      533.92     20.66 o 
   3   6   5     1600.71     1450.72     42.16 o 
   4   6   5     1427.16     1522.70     55.98 o 
   5   6   5     1865.58     1703.10     63.58 o 
   6   6   5      906.06      839.06     47.03 o 
   7   6   5        2.11        6.79     20.85 o 
   8   6   5      117.59       66.78     21.10 o 
  -8   7   5      157.48      175.79     29.85 o 
  -7   7   5      289.23      344.03     38.60 o 
  -6   7   5      595.08      570.48     52.78 o 
  -5   7   5      961.96      969.16     51.19 o 
  -4   7   5      237.61      229.82     25.25 o 
  -3   7   5      338.49      365.02     30.93 o 
  -2   7   5      434.38      478.11     34.66 o 
  -1   7   5       75.47       91.94     19.19 o 
   0   7   5        1.62        3.96      7.27 o 
   1   7   5      336.65      332.32     30.74 o 
   2   7   5     1174.17     1075.48     49.14 o 
   3   7   5     2244.63     1975.78     68.85 o 
   4   7   5     1292.15     1174.68     57.70 o 
   5   7   5      718.33      723.84     77.55 o 
   6   7   5      689.22      746.34     96.32 o 
   7   7   5      818.05      753.38     43.55 o 
  -7   8   5      238.13      245.55     31.92 o 
  -6   8   5      469.65      523.50     47.06 o 
  -5   8   5      428.53      481.08     98.50 o 
  -4   8   5     2236.01     2161.17    191.36 o 
  -3   8   5     3037.68     3138.30    315.13 o 
  -2   8   5     2379.30     2432.39    316.61 o 
  -1   8   5     1721.46     1555.64     78.01 o 
   0   8   5     1428.15     1321.25     54.73 o 
   1   8   5     1158.01     1110.25    109.94 o 
   2   8   5      807.28      758.38     43.89 o 
   3   8   5      396.41      443.30     38.57 o 
   4   8   5      549.28      529.16     75.11 o 
   5   8   5      106.82      124.71     19.22 o 
   6   8   5       57.95      107.45     33.52 o 
  -5   9   5       22.17       40.48     14.33 o 
  -4   9   5        0.45       20.11     18.84 o 
  -2   9   5       31.48       16.68     13.42 o 
  -1   9   5       31.84       22.93     22.02 o 
   0   9   5        5.41       13.81     11.89 o 
   1   9   5      128.43      144.50     23.14 o 
   2   9   5       67.80       68.64     33.90 o 
   3   9   5       17.76       38.06     19.19 o 
   4   9   5       10.17       39.99     11.50 o 
  -1  10   5      120.97      147.19     26.53 o 
   0  10   5       38.82       73.02     15.70 o 
 -11   0   6       23.71      104.93     29.64 o 
 -10   0   6      230.58      255.16     28.54 o 
  -9   0   6      306.46      301.29     29.24 o 
  -8   0   6        7.71       16.87      8.86 o 
  -7   0   6      276.16      258.94     18.34 o 
  -6   0   6     1534.31     1600.95     36.61 o 
  -5   0   6      614.97      799.69     23.34 o 
  -4   0   6     4880.09     4877.97     62.01 o 
  -3   0   6    25026.88    26769.15    237.98 o 
  -2   0   6    16677.69    17554.06    195.34 o 
  -1   0   6     1823.37     1668.05     32.28 o 
   0   0   6     2259.64     2073.17     54.61 o 
   1   0   6     7658.15     7765.44    226.22 o 
   2   0   6    25829.96    27054.00    502.68 o 
   3   0   6     8244.27     8064.22    165.75 o 
   4   0   6    10757.27    10583.55    213.73 o 
   5   0   6     3264.69     3434.80    109.37 o 
   6   0   6     3447.33     3226.01    112.55 o 
   7   0   6      232.80      209.29     36.06 o 
   8   0   6     1005.32     1031.33     69.29 o 
   9   0   6      414.16      487.02     58.85 o 
  10   0   6       29.86       44.81     24.84 o 
 -11   1   6       83.82      140.42     35.92 o 
 -10   1   6      395.49      415.22     46.75 o 
  -9   1   6      805.22      728.80     28.14 o 
  -8   1   6     2557.20     2456.51     42.48 o 
  -7   1   6     4860.23     4698.82     90.62 o 
  -6   1   6     3211.81     3149.31     43.26 o 
  -5   1   6     3278.80     3394.76     42.06 o 
  -4   1   6    10977.50    11696.93     94.46 o 
  -3   1   6     1259.11     1170.06     20.43 o 
  -2   1   6     3620.93     3597.11     38.29 o 
  -1   1   6     1551.01     1495.21     17.10 o 
   0   1   6     6629.08     7122.51     66.61 o 
   1   1   6     3549.65     3837.28     42.08 o 
   2   1   6      217.74      247.86     20.03 o 
   3   1   6     1122.43     1161.81     29.85 o 
   4   1   6       30.92       60.08     10.01 o 
   5   1   6        1.31        6.73      6.16 o 
   6   1   6     1175.10     1186.04     37.76 o 
   7   1   6     3104.42     3048.93     67.39 o 
   8   1   6      589.04      592.16     33.07 o 
   9   1   6      317.94      365.34     56.10 o 
  10   1   6       62.95      122.01     41.60 o 
 -11   2   6       11.00       57.51     24.77 o 
 -10   2   6       51.14       85.17     28.44 o 
  -9   2   6        5.10        3.89      9.57 o 
  -8   2   6       18.58       38.41     11.20 o 
  -7   2   6        4.24       18.93      6.95 o 
  -6   2   6       68.57       98.30     12.14 o 
  -5   2   6       41.95       59.81      7.62 o 
  -4   2   6     2088.20     2231.28     30.69 o 
  -3   2   6     3091.90     3200.18     38.38 o 
  -2   2   6     4793.30     5240.63     63.77 o 
  -1   2   6     8916.32     9709.86     73.36 o 
   0   2   6       78.30       90.72      9.46 o 
   1   2   6       12.13       18.12      4.06 o 
   2   2   6      698.13      684.61     20.57 o 
   3   2   6       16.86       17.65     10.55 o 
   4   2   6      241.60      268.67     17.91 o 
   5   2   6        7.40       17.85      8.15 o 
   6   2   6      727.88      668.59     29.37 o 
   7   2   6      228.36      248.23     23.43 o 
   8   2   6       15.44       30.21     10.76 o 
   9   2   6        0.10       21.56     12.27 o 
  10   2   6       24.90       48.39     18.57 o 
 -10   3   6       71.90      111.66     22.34 o 
  -9   3   6      686.00      662.20     40.95 o 
  -8   3   6      241.22      276.15     23.34 o 
  -7   3   6      155.35      181.64     18.98 o 
  -6   3   6        5.73       14.37      9.77 o 
  -5   3   6       53.65       67.66      8.56 o 
  -4   3   6     1284.64     1322.51     30.69 o 
  -3   3   6     5787.73     6011.95    128.49 o 
  -2   3   6      461.08      398.86     31.36 o 
  -1   3   6     3035.55     3217.69     41.03 o 
   0   3   6      112.55      122.02     14.30 o 
   1   3   6     1478.09     1448.19     27.79 o 
   2   3   6     1620.71     1693.45     34.48 o 
   3   3   6       14.18       14.30      8.57 o 
   4   3   6      113.23      153.99     15.07 o 
   5   3   6      310.79      287.60     20.95 o 
   6   3   6     1064.00      957.61     35.39 o 
   7   3   6      264.75      277.17     24.81 o 
   8   3   6       25.61       40.42     11.52 o 
   9   3   6       33.68       45.23     18.84 o 
 -10   4   6        7.98       35.54     17.38 o 
  -9   4   6       28.93       51.94     22.12 o 
  -8   4   6       26.68       24.35     13.52 o 
  -7   4   6      146.02      111.80     17.33 o 
  -6   4   6      852.08      858.48     45.23 o 
  -5   4   6     1952.25     1917.18     46.32 o 
  -4   4   6     2895.26     2767.28     69.52 o 
  -3   4   6     6452.66     6502.14    105.32 o 
  -2   4   6     4682.45     4710.61     82.84 o 
  -1   4   6     2158.74     2219.03     51.99 o 
   0   4   6     7859.45     8072.35     79.99 o 
   1   4   6     7503.16     7652.73     68.90 o 
   2   4   6    11268.43    11495.50     95.52 o 
   3   4   6     6359.47     6204.32    134.27 o 
   4   4   6     3174.07     3180.01     59.91 o 
   5   4   6      484.53      457.76     38.01 o 
   6   4   6      428.12      418.02     26.66 o 
   7   4   6      911.21      915.99     37.54 o 
   8   4   6      919.92      880.83     49.01 o 
   9   4   6      282.94      340.26     44.45 o 
  -9   5   6      631.12      710.67     46.95 o 
  -8   5   6     1763.87     1648.40     67.01 o 
  -7   5   6     2616.83     2547.53     99.74 o 
  -6   5   6     2014.79     1983.59     77.43 o 
  -5   5   6      228.79      267.34     23.50 o 
  -4   5   6     2601.20     2507.12     54.57 o 
  -3   5   6     5572.63     5600.62    136.40 o 
  -2   5   6     2761.82     2803.40     68.02 o 
  -1   5   6      355.15      351.40     22.33 o 
   0   5   6      216.33      265.76     12.70 o 
   1   5   6      156.03      180.05     11.80 o 
   2   5   6      254.23      293.35     15.92 o 
   3   5   6       32.95       37.97      9.05 o 
   4   5   6       82.29       78.56     12.75 o 
   5   5   6      492.78      417.00     28.15 o 
   6   5   6      357.81      355.48     35.26 o 
   7   5   6      557.42      601.76     45.53 o 
   8   5   6      789.85      841.55     84.53 o 
  -9   6   6        0.48       24.97     10.39 o 
  -8   6   6       11.55       28.68     12.62 o 
  -7   6   6       28.78       53.45     17.31 o 
  -6   6   6      456.07      524.11     42.17 o 
  -5   6   6     1117.23     1057.36     38.62 o 
  -4   6   6      126.28      117.08     16.30 o 
  -3   6   6     1242.58     1253.39     97.55 o 
  -2   6   6     2585.30     2433.28    155.06 o 
  -1   6   6     2423.72     2313.91     60.99 o 
   0   6   6     1366.34     1306.18     36.85 o 
   1   6   6     1566.37     1494.75     87.16 o 
   2   6   6     2262.92     2136.62     66.42 o 
   3   6   6     2156.07     2077.95     50.52 o 
   4   6   6     1112.98      998.01     46.78 o 
   5   6   6     1447.99     1449.84     59.35 o 
   6   6   6      866.47      906.33     48.83 o 
   7   6   6      316.07      313.94     80.69 o 
   8   6   6        1.24       14.88     11.50 o 
  -8   7   6        0.88        3.45      9.69 o 
  -7   7   6        8.48       33.87     14.60 o 
  -6   7   6      239.96      257.10     32.79 o 
  -5   7   6       60.24       69.01     29.60 o 
  -4   7   6      100.13       96.43     16.48 o 
  -3   7   6      302.48      322.83     79.49 o 
  -2   7   6       44.24       49.81     15.09 o 
  -1   7   6      231.72      220.24     24.01 o 
   0   7   6        5.65       16.14      9.18 o 
   1   7   6      106.83      111.29     20.85 o 
   2   7   6       55.44       68.37     18.49 o 
   3   7   6      333.61      345.87     33.84 o 
   4   7   6      144.10      129.02     21.60 o 
   5   7   6       45.48       56.38     17.29 o 
   6   7   6        2.15        6.95     10.95 o 
   7   7   6        4.16        5.73     10.56 o 
  -7   8   6       31.18       64.59     14.09 o 
  -6   8   6        0.19        8.14     15.45 o 
  -5   8   6       68.92       88.04     21.68 o 
  -4   8   6      477.68      509.77    131.24 o 
  -3   8   6      656.94      693.09    110.71 o 
  -2   8   6      211.13      251.26     55.78 o 
  -1   8   6      240.01      270.72     36.13 o 
   0   8   6      476.52      540.96     38.96 o 
   1   8   6      972.72      950.63     47.95 o 
   2   8   6      916.33      910.99     47.86 o 
   3   8   6      466.43      422.83     38.05 o 
   4   8   6      105.94      122.24     20.96 o 
   5   8   6       42.85       64.92     14.84 o 
   6   8   6       45.14       53.21     16.69 o 
  -5   9   6      268.32      354.18     50.84 o 
  -4   9   6      295.08      243.58     44.95 o 
  -2   9   6      523.90      561.39     55.67 o 
  -1   9   6      176.91      189.55     26.61 o 
   0   9   6       11.66       25.20     12.65 o 
   1   9   6       37.48       50.99     18.52 o 
   2   9   6        1.47       12.38      9.81 o 
   3   9   6       81.86      122.70     20.81 o 
   4   9   6      220.47      240.64     56.77 o 
 -11   1   7      433.31      579.03     63.08 o 
 -10   1   7      433.20      464.06     37.55 o 
  -9   1   7      294.43      310.07     20.94 o 
  -8   1   7      972.06      890.43     25.26 o 
  -7   1   7     2124.07     2197.21     37.60 o 
  -6   1   7     5114.97     5238.43     59.27 o 
  -5   1   7     4098.40     3778.52     44.94 o 
  -4   1   7     2358.94     2079.94     28.91 o 
  -3   1   7     6456.44     6660.76     63.45 o 
  -2   1   7     1253.55     1173.57     19.40 o 
  -1   1   7       31.19       25.57      3.30 o 
   0   1   7    10390.23    11000.26    157.84 o 
   1   1   7      519.01      439.73      9.69 o 
   2   1   7     1544.13     1614.31     20.63 o 
   3   1   7     2053.35     2197.28     48.56 o 
   4   1   7        2.74       14.44      6.99 o 
   5   1   7      172.68      181.85     16.97 o 
   6   1   7      349.92      335.23     23.87 o 
   7   1   7       25.42       30.38     10.54 o 
   8   1   7       79.74      101.72     21.07 o 
   9   1   7      432.23      508.31    132.69 o 
  10   1   7      145.68      191.04     42.51 o 
 -11   2   7      352.46      383.36     57.08 o 
 -10   2   7      861.16      911.30     68.37 o 
  -9   2   7      752.30      730.27     42.55 o 
  -8   2   7      102.92      112.55     15.52 o 
  -7   2   7      113.26      111.31     10.96 o 
  -6   2   7       75.70       75.26      8.81 o 
  -5   2   7      708.99      746.34     18.52 o 
  -4   2   7        9.11       19.25      4.58 o 
  -3   2   7       39.11       40.40      6.27 o 
  -2   2   7     8648.74     9399.21    148.96 o 
  -1   2   7    36725.96    39460.56    261.75 o 
   0   2   7    27100.98    29217.22    197.83 o 
   1   2   7    15201.47    15563.92    131.11 o 
   2   2   7     1859.82     1818.73     30.57 o 
   3   2   7    18254.56    18992.70    193.02 o 
   4   2   7    12005.09    12379.99    144.17 o 
   5   2   7     6629.37     6105.11    102.33 o 
   6   2   7     4924.48     4607.27    103.08 o 
   7   2   7     2489.35     2309.01     58.82 o 
   8   2   7      315.28      329.26     27.77 o 
   9   2   7      540.92      538.28     35.65 o 
 -10   3   7      443.03      455.97     59.70 o 
  -9   3   7      719.24      730.69     42.36 o 
  -8   3   7      342.42      332.36     25.33 o 
  -7   3   7     1697.10     1668.82     45.59 o 
  -6   3   7     4595.44     4771.28     93.61 o 
  -5   3   7    10959.57    11110.96    132.22 o 
  -4   3   7     5678.74     5462.12     78.01 o 
  -3   3   7     4638.50     4487.48     79.46 o 
  -2   3   7    13612.92    14485.26    239.06 o 
  -1   3   7    19961.08    22085.77    205.01 o 
   0   3   7     6714.24     7000.98     69.04 o 
   1   3   7     9838.45    10155.13     95.66 o 
   2   3   7     5447.07     5559.65     64.64 o 
   3   3   7       20.17       20.05      6.40 o 
   4   3   7     2405.58     2529.90     51.95 o 
   5   3   7      251.97      250.48     20.24 o 
   6   3   7      244.18      247.41     22.08 o 
   7   3   7       59.11       57.04     13.47 o 
   8   3   7      143.99      175.45     25.57 o 
   9   3   7      261.47      318.16     28.14 o 
 -10   4   7        8.52       12.85     16.29 o 
  -9   4   7        0.14       22.00     13.65 o 
  -8   4   7        9.62       12.26     14.64 o 
  -7   4   7       13.35       12.11     10.57 o 
  -6   4   7      193.03      178.21     22.36 o 
  -5   4   7       51.82       59.16     11.76 o 
  -4   4   7      252.36      282.50     27.53 o 
  -3   4   7      136.24      135.37     16.61 o 
  -2   4   7       18.37       43.08     12.88 o 
  -1   4   7      902.88      918.09     22.08 o 
   0   4   7     3820.99     4098.02     49.92 o 
   1   4   7     3265.73     3272.44     45.58 o 
   2   4   7     3621.88     3446.52     57.56 o 
   3   4   7     1856.63     1857.15     42.35 o 
   4   4   7      952.76      896.36     30.91 o 
   5   4   7      624.56      556.03     49.86 o 
   6   4   7      213.17      231.08     22.02 o 
   7   4   7      757.13      728.67     33.77 o 
   8   4   7      603.59      626.83     33.79 o 
   9   4   7      125.33      158.32     21.05 o 
  -9   5   7       16.60       59.45     16.92 o 
  -8   5   7        0.51        3.06     16.65 o 
  -7   5   7        3.04       -7.03     13.29 o 
  -6   5   7     1096.81     1099.97     61.47 o 
  -5   5   7     1682.50     1557.28     44.69 o 
  -4   5   7      367.51      336.88     27.55 o 
  -3   5   7      136.80      159.16     19.58 o 
  -2   5   7      337.97      350.81     24.90 o 
  -1   5   7       69.33       84.07     14.14 o 
   0   5   7      965.39     1038.83     30.56 o 
   1   5   7      588.67      632.01     16.76 o 
   2   5   7       84.53       97.72     10.60 o 
   3   5   7      859.47      790.97     24.95 o 
   4   5   7      602.31      583.28     26.77 o 
   5   5   7        1.53       -6.47     11.47 o 
   6   5   7      290.29      289.45     24.06 o 
   7   5   7       48.09       26.56     15.38 o 
   8   5   7      169.87      175.93     27.33 o 
  -9   6   7       52.52       55.55     15.63 o 
  -8   6   7       20.46       31.48     15.07 o 
  -7   6   7       10.72       19.20     14.83 o 
  -6   6   7        2.60        2.83     11.00 o 
  -5   6   7       34.89       26.84     11.81 o 
  -4   6   7       24.64       29.84     14.17 o 
  -3   6   7       47.35       73.53     21.66 o 
  -2   6   7      936.24      827.61     41.28 o 
  -1   6   7     1473.83     1444.21     95.86 o 
   0   6   7      526.10      525.73     24.18 o 
   1   6   7     1154.28     1102.88     34.77 o 
   2   6   7      897.49      878.19     26.50 o 
   3   6   7     1131.84     1033.75     29.96 o 
   4   6   7     2475.94     2307.56     79.51 o 
   5   6   7     1260.83     1134.24     56.94 o 
   6   6   7      724.94      722.82     42.95 o 
   7   6   7      328.61      364.22     70.91 o 
   8   6   7      201.84      264.68     42.83 o 
  -8   7   7      499.98      651.52     70.03 o 
  -7   7   7     1070.70     1051.94     78.92 o 
  -6   7   7     1607.80     1564.95    132.62 o 
  -5   7   7     2537.47     2470.65     63.19 o 
  -4   7   7     2456.53     2313.35    157.59 o 
  -3   7   7     2427.52     2399.38    210.87 o 
  -2   7   7     2743.69     2580.87     70.39 o 
  -1   7   7     1693.95     1742.08     56.94 o 
   0   7   7     2219.72     2096.13     51.13 o 
   1   7   7      672.41      657.80     29.65 o 
   2   7   7      101.52      106.24     20.84 o 
   3   7   7      799.13      777.78     43.72 o 
   4   7   7      254.86      259.99     45.12 o 
   5   7   7       12.98       17.97      9.94 o 
   6   7   7       75.43       89.67     14.03 o 
   7   7   7       69.38       86.71     14.11 o 
  -6   8   7      115.09      151.67     32.81 o 
  -5   8   7        1.57       13.33     13.90 o 
  -4   8   7      102.70       94.50     16.56 o 
  -3   8   7      117.90      153.41     29.18 o 
  -2   8   7      442.82      434.31     49.60 o 
  -1   8   7      194.71      203.44     26.00 o 
   0   8   7      299.77      293.64     31.47 o 
   1   8   7      952.66      909.28     47.19 o 
   2   8   7      905.99      868.74     47.15 o 
   3   8   7      945.08      932.53     48.42 o 
   4   8   7      907.30      884.93     47.99 o 
   5   8   7      342.48      359.59     43.32 o 
  -5   9   7       27.36       40.25     30.94 o 
  -4   9   7       17.53       19.15     14.91 o 
  -3   9   7      199.34      139.71     29.85 o 
  -2   9   7      260.75      240.33     41.14 o 
  -1   9   7       20.51       66.12     22.44 o 
   0   9   7        0.99       10.00     12.41 o 
   1   9   7       35.56       37.27     13.15 o 
   2   9   7       91.07      140.12     24.10 o 
   3   9   7       88.78      122.06     32.99 o 
 -11   0   8      664.23      625.70     75.99 o 
 -10   0   8      658.49      631.95     41.17 o 
  -9   0   8      520.47      539.02     34.51 o 
  -8   0   8     2991.90     2852.59     79.59 o 
  -7   0   8     6467.36     6425.08     89.61 o 
  -6   0   8     4421.72     3971.62     61.86 o 
  -5   0   8     2737.10     2707.77     45.46 o 
  -4   0   8      458.16      503.49     16.42 o 
  -3   0   8      196.27      232.53      9.89 o 
  -2   0   8      302.00      321.40     31.58 o 
  -1   0   8     3007.93     3062.71     49.27 o 
   0   0   8      889.86      915.43     26.35 o 
   1   0   8     4639.14     4952.43     69.52 o 
   2   0   8    19521.11    21020.56    234.22 o 
   3   0   8     3136.50     2761.56     51.33 o 
   4   0   8     3601.74     3563.08    106.20 o 
   5   0   8     1225.46     1049.32     59.06 o 
   6   0   8     1428.33     1346.04     71.97 o 
   7   0   8     2616.26     2682.62    112.33 o 
   8   0   8     3576.73     3613.75    139.85 o 
   9   0   8      842.06      846.81     69.64 o 
  10   0   8      282.82      342.08     54.19 o 
 -11   1   8       32.93       63.65     22.37 o 
 -10   1   8       59.23       54.62     12.43 o 
  -9   1   8      163.67      177.91     17.11 o 
  -8   1   8      977.40      940.35     29.17 o 
  -7   1   8     1601.19     1508.56     30.66 o 
  -6   1   8      755.66      717.00     21.84 o 
  -5   1   8      818.97      749.43     18.25 o 
  -4   1   8     8303.43     8531.82     74.72 o 
  -3   1   8    27317.49    28363.15    255.76 o 
  -2   1   8    33829.08    35864.21    269.07 o 
  -1   1   8     8365.59     8396.29     65.35 o 
   0   1   8     4373.42     4358.95     39.85 o 
   1   1   8     2314.08     2069.21     33.71 o 
   2   1   8     6595.92     6381.49     56.62 o 
   3   1   8    18337.31    19341.51    178.10 o 
   4   1   8     9138.13     9596.76    146.44 o 
   5   1   8     1936.98     1805.03     61.44 o 
   6   1   8      210.63      200.85     20.24 o 
   7   1   8      109.66      132.89     18.46 o 
   8   1   8      109.67      152.16     23.71 o 
   9   1   8      141.24      196.01     28.23 o 
 -11   2   8        8.39       89.75     30.76 o 
 -10   2   8       12.41       58.14     20.60 o 
  -9   2   8       80.09      110.51     20.47 o 
  -8   2   8      493.83      489.73     24.32 o 
  -7   2   8      380.19      377.24     17.20 o 
  -6   2   8       61.67       54.98      7.88 o 
  -5   2   8       13.17       11.25      4.81 o 
  -4   2   8       46.52       54.13      6.17 o 
  -3   2   8      221.13      273.69     10.40 o 
  -2   2   8     3153.47     3402.31     32.88 o 
  -1   2   8     1964.38     2162.92     24.54 o 
   0   2   8     2418.96     2612.71     28.78 o 
   1   2   8        5.12       10.99      4.01 o 
   2   2   8      308.88      289.26     12.41 o 
   3   2   8     5472.75     5488.50     77.52 o 
   4   2   8     3217.81     3235.31     59.56 o 
   5   2   8        4.00        7.66      6.95 o 
   6   2   8      563.28      613.90     28.99 o 
   7   2   8      174.81      192.82     21.49 o 
   8   2   8       85.83       93.34     16.61 o 
   9   2   8      133.16      196.08     23.16 o 
 -10   3   8       58.81       53.34     20.82 o 
  -9   3   8       84.54      114.89     17.63 o 
  -8   3   8      382.57      370.35     25.91 o 
  -7   3   8      222.10      243.10     21.01 o 
  -6   3   8       13.98       21.29     11.60 o 
  -5   3   8      223.01      250.81     18.91 o 
  -4   3   8       40.27       42.47      7.64 o 
  -3   3   8     3220.92     3311.11     53.92 o 
  -2   3   8     5673.00     6128.01     96.41 o 
  -1   3   8    13971.79    15345.47    188.25 o 
   0   3   8      755.90      741.14     21.18 o 
   1   3   8     1367.01     1307.62     25.87 o 
   2   3   8      893.87      847.79     21.94 o 
   3   3   8     1891.27     1769.11     34.95 o 
   4   3   8     2425.59     2278.25    125.14 o 
   5   3   8       13.57        5.84      7.43 o 
   6   3   8     1098.86      994.95     37.23 o 
   7   3   8       79.66       84.16     15.70 o 
   8   3   8       58.18       69.79     13.84 o 
   9   3   8      252.90      260.65     25.88 o 
 -10   4   8        1.04       67.67     24.41 o 
  -9   4   8      431.99      522.21     42.64 o 
  -8   4   8      899.58      891.44     36.81 o 
  -7   4   8     2761.32     2765.41     63.42 o 
  -6   4   8     4281.81     4115.71    168.23 o 
  -5   4   8      245.56      260.08     20.61 o 
  -4   4   8      143.24      138.48     18.83 o 
  -3   4   8      440.33      441.50     24.37 o 
  -2   4   8      132.94      138.52     16.32 o 
  -1   4   8     1661.59     1664.28     41.24 o 
   0   4   8       28.09       45.69      6.27 o 
   1   4   8     1328.46     1240.24     26.48 o 
   2   4   8     3399.43     3340.66     49.70 o 
   3   4   8     1534.86     1424.64     32.65 o 
   4   4   8      208.38      239.56     19.21 o 
   5   4   8      798.88      779.18     31.32 o 
   6   4   8     1105.23     1067.64     40.07 o 
   7   4   8     1438.01     1340.82     83.64 o 
   8   4   8     1240.79     1139.96     44.14 o 
   9   4   8      453.50      538.42     38.63 o 
  -9   5   8      198.32      211.13     33.62 o 
  -8   5   8     1145.76     1088.20     89.54 o 
  -7   5   8      929.24      878.42     36.77 o 
  -6   5   8     3755.76     3849.66     90.74 o 
  -5   5   8     4222.44     4340.89    117.57 o 
  -4   5   8     3052.54     3128.38     77.19 o 
  -3   5   8     7081.03     7376.19    126.45 o 
  -2   5   8     5643.83     5639.58    136.25 o 
  -1   5   8     3782.21     3602.77     60.70 o 
   0   5   8     7794.26     7948.71    103.33 o 
   1   5   8     7434.10     7440.98    195.70 o 
   2   5   8     6213.85     6378.38    114.71 o 
   3   5   8     2980.57     2782.54     49.22 o 
   4   5   8     2910.59     2812.79     51.81 o 
   5   5   8     2214.28     2074.64     53.13 o 
   6   5   8      467.92      502.48     34.29 o 
   7   5   8      121.05      141.85     23.14 o 
   8   5   8       73.36      101.27     20.51 o 
  -9   6   8      392.18      405.82     43.71 o 
  -8   6   8      544.62      550.74     45.65 o 
  -7   6   8      179.99      196.24     28.89 o 
  -6   6   8       30.18       38.68     18.38 o 
  -5   6   8      101.54      113.47     28.26 o 
  -4   6   8      593.76      592.18     64.63 o 
  -3   6   8      697.70      641.91     33.38 o 
  -2   6   8        0.91       -1.01      9.98 o 
  -1   6   8     1011.63      964.65     31.82 o 
   0   6   8     1539.48     1444.34     98.11 o 
   1   6   8       17.69       14.30      7.67 o 
   2   6   8       12.07        9.98      9.62 o 
   3   6   8       14.71       22.88      7.78 o 
   4   6   8      968.09      921.07     30.37 o 
   5   6   8     1955.56     1734.15     52.09 o 
   6   6   8      556.72      567.96     40.67 o 
   7   6   8       83.60      139.03     20.55 o 
  -8   7   8       26.00       48.85     14.71 o 
  -7   7   8       16.96       61.06     19.10 o 
  -6   7   8      231.28      245.76     32.54 o 
  -5   7   8      204.98      221.40     23.76 o 
  -4   7   8      437.23      434.04     37.19 o 
  -3   7   8      110.12       75.01     27.17 o 
  -2   7   8       50.93       72.95     16.41 o 
  -1   7   8      909.71      799.63     34.70 o 
   0   7   8      772.00      726.82     30.47 o 
   1   7   8      318.03      335.46     23.90 o 
   2   7   8       99.61      114.48     22.16 o 
   3   7   8       18.64       24.15     13.90 o 
   4   7   8       57.16       63.76     17.18 o 
   5   7   8        6.92       18.89     27.84 o 
   6   7   8       19.66       54.87     10.75 o 
  -6   8   8       94.04      127.75     47.10 o 
  -5   8   8       41.10       55.81     19.62 o 
  -4   8   8      114.73       96.76     36.59 o 
  -3   8   8      204.10      267.55     64.60 o 
  -2   8   8       79.13       89.61     19.15 o 
  -1   8   8       38.07       40.65     12.32 o 
   0   8   8        4.34       15.53     14.04 o 
   1   8   8       96.51       82.83     20.17 o 
   2   8   8      137.27      109.61     20.96 o 
   3   8   8      361.66      362.25     36.49 o 
   4   8   8       79.00      107.09     19.61 o 
   5   8   8       50.56      102.87     18.96 o 
  -5   9   8      334.51      489.79    103.41 o 
  -4   9   8      913.13     1074.76    222.38 o 
  -3   9   8      935.68      924.50     61.95 o 
  -2   9   8     1228.13     1282.04     76.91 o 
  -1   9   8     1524.03     1501.84     86.37 o 
   0   9   8     1225.85     1391.55     84.18 o 
   1   9   8     1058.10     1095.72     53.06 o 
   2   9   8      573.48      621.56     41.83 o 
   3   9   8      186.35      245.79     27.81 o 
 -11   1   9        7.73       56.59     22.16 o 
 -10   1   9       36.04       69.63     13.27 o 
  -9   1   9        0.09       -8.87      7.84 o 
  -8   1   9       59.27       74.08     11.32 o 
  -7   1   9       79.24      105.20     10.31 o 
  -6   1   9     2138.56     2043.11     33.69 o 
  -5   1   9     5301.73     5348.27     56.66 o 
  -4   1   9     2022.99     1924.27     30.63 o 
  -3   1   9      234.96      296.54     11.40 o 
  -2   1   9     1045.93      947.45     18.54 o 
  -1   1   9     8419.55     8423.53     75.82 o 
   0   1   9     8475.53     8561.33     68.35 o 
   1   1   9     3628.17     3622.25     47.93 o 
   2   1   9     5830.00     5803.07     86.16 o 
   3   1   9     1030.45      951.78     18.25 o 
   4   1   9      376.69      356.94     28.58 o 
   5   1   9     1175.19     1155.40     36.90 o 
   6   1   9     3621.52     3498.95     71.69 o 
   7   1   9      799.63      757.97     41.22 o 
   8   1   9       97.41      112.73     21.00 o 
   9   1   9       18.21       52.73     16.81 o 
 -11   2   9      664.93      712.89     64.00 o 
 -10   2   9     1614.26     1522.09     88.34 o 
  -9   2   9     2382.03     2317.24     58.98 o 
  -8   2   9     1638.93     1548.99     45.35 o 
  -7   2   9     1354.99     1343.53     34.00 o 
  -6   2   9     2575.74     2447.38     43.06 o 
  -5   2   9     7480.63     7479.87     72.92 o 
  -4   2   9    14023.50    14078.28    126.87 o 
  -3   2   9    11936.25    12433.62    110.00 o 
  -2   2   9     9955.86    10766.24     94.62 o 
  -1   2   9      385.26      387.33      9.95 o 
   0   2   9       55.85       46.71      6.04 o 
   1   2   9     3217.56     3060.99     32.89 o 
   2   2   9     2451.67     2461.77     38.23 o 
   3   2   9      213.99      221.47     13.71 o 
   4   2   9     2043.37     1980.90     45.78 o 
   5   2   9     3321.54     3121.71    113.56 o 
   6   2   9      552.17      489.00     30.60 o 
   7   2   9      266.15      269.15     24.95 o 
   8   2   9      149.82      164.68     20.75 o 
   9   2   9      307.56      306.51     29.05 o 
 -10   3   9       12.05       25.83     18.35 o 
  -9   3   9        0.24       -5.40     12.63 o 
  -8   3   9      285.97      287.31     24.02 o 
  -7   3   9       23.40       16.41     10.69 o 
  -6   3   9      789.60      727.29     39.23 o 
  -5   3   9     1640.50     1626.73     35.49 o 
  -4   3   9     3081.43     3186.21     56.25 o 
  -3   3   9     1662.84     1566.08     35.39 o 
  -2   3   9     2415.44     2121.79     35.95 o 
  -1   3   9    16335.64    17267.01    142.41 o 
   0   3   9    16049.20    16730.54    217.31 o 
   1   3   9    17959.99    18688.89    159.88 o 
   2   3   9     4984.62     4804.55     60.45 o 
   3   3   9     1868.93     1743.14     35.15 o 
   4   3   9     4690.15     4492.59     75.25 o 
   5   3   9     1261.81     1142.60     45.01 o 
   6   3   9     1391.91     1292.95     42.79 o 
   7   3   9     1636.48     1453.92     47.65 o 
   8   3   9      345.15      409.78     30.74 o 
   9   3   9       86.77      154.14     19.18 o 
 -10   4   9      597.34      579.88     69.15 o 
  -9   4   9      131.55      201.41     39.23 o 
  -8   4   9       59.50       84.00     15.49 o 
  -7   4   9     1410.46     1418.52     44.87 o 
  -6   4   9     3780.70     3896.37     73.97 o 
  -5   4   9     1607.58     1680.93     45.06 o 
  -4   4   9     1678.41     1672.04     51.00 o 
  -3   4   9     1141.38     1104.96     39.51 o 
  -2   4   9     4518.51     4460.29    109.40 o 
  -1   4   9      638.88      641.01     19.73 o 
   0   4   9      267.40      261.67     14.07 o 
   1   4   9        2.29       12.39      5.12 o 
   2   4   9        1.46       -1.65      5.07 o 
   3   4   9        0.01        1.40      4.99 o 
   4   4   9      102.23      106.48     12.12 o 
   5   4   9        1.26       -6.61      7.23 o 
   6   4   9      174.40      141.79     18.11 o 
   7   4   9       91.69      111.46     17.06 o 
   8   4   9       50.84       74.28     14.01 o 
  -9   5   9      176.48      283.89     58.28 o 
  -8   5   9      103.04      111.24     36.87 o 
  -7   5   9        5.68       10.47     10.94 o 
  -6   5   9        1.52       -0.96     10.33 o 
  -5   5   9       37.71       40.99     11.84 o 
  -4   5   9     2433.29     2193.83     84.67 o 
  -3   5   9       27.60       36.90     12.15 o 
  -2   5   9       34.28       60.67     13.04 o 
  -1   5   9      147.46      150.76     14.46 o 
   0   5   9      884.59      828.95     28.48 o 
   1   5   9     1851.41     1851.34     35.95 o 
   2   5   9      318.21      342.83     17.73 o 
   3   5   9      177.04      196.90     15.91 o 
   4   5   9      130.99      129.66     14.00 o 
   5   5   9      131.64      131.16     15.04 o 
   6   5   9       93.60       59.30     13.05 o 
   7   5   9        2.81        5.55     19.90 o 
   8   5   9        1.40       33.09     16.51 o 
  -9   6   9      274.39      325.66     33.46 o 
  -8   6   9      473.15      522.83     74.13 o 
  -7   6   9      426.35      439.85     43.68 o 
  -6   6   9      409.56      484.69     32.26 o 
  -5   6   9     2196.93     2146.44     82.97 o 
  -4   6   9      693.26      769.12    108.52 o 
  -3   6   9      196.76      219.87     24.20 o 
  -2   6   9      232.60      210.26     28.72 o 
  -1   6   9      148.07      110.29     14.29 o 
   0   6   9       45.48       46.08     10.60 o 
   1   6   9      302.01      296.79     21.41 o 
   2   6   9       24.82       28.90      8.79 o 
   3   6   9        3.35       14.82      6.79 o 
   4   6   9      147.88      137.26     15.05 o 
   5   6   9      332.07      284.98     25.34 o 
   6   6   9      205.29      224.56     25.11 o 
   7   6   9       21.92       37.84     12.85 o 
  -8   7   9        1.34       25.06     10.84 o 
  -7   7   9       91.57      144.70     28.93 o 
  -6   7   9      253.62      348.19     47.95 o 
  -5   7   9      491.62      497.93     32.62 o 
  -4   7   9      596.98      633.56     57.90 o 
  -3   7   9      860.23      892.52     63.05 o 
  -2   7   9     3431.26     3260.72     82.12 o 
  -1   7   9     4302.76     4224.49     76.85 o 
   0   7   9     1648.72     1550.95     45.02 o 
   1   7   9     1841.08     1779.13     49.02 o 
   2   7   9     3429.82     3358.62     90.69 o 
   3   7   9     3385.58     3432.81    237.02 o 
   4   7   9     1406.84     1346.13    106.51 o 
   5   7   9      775.99      801.25     84.14 o 
   6   7   9      609.79      676.42     40.93 o 
  -6   8   9      954.86     1102.64    185.12 o 
  -5   8   9      342.94      427.78     83.02 o 
  -4   8   9      191.02      251.26     32.69 o 
  -3   8   9      682.85      742.14    137.10 o 
  -2   8   9     1124.93      994.23     46.41 o 
  -1   8   9     1049.93      978.04     46.34 o 
   0   8   9      503.78      575.60     64.74 o 
   1   8   9      101.13      113.62     56.87 o 
   2   8   9       87.81       86.56     19.63 o 
   3   8   9       23.39       51.79     14.56 o 
   4   8   9       16.10       37.93     16.05 o 
   5   8   9        1.83       59.04     13.09 o 
  -4   9   9       46.80       68.84     19.19 o 
  -3   9   9      221.79      320.07     91.91 o 
  -2   9   9      295.37      285.28     43.11 o 
  -1   9   9       69.69      110.78     28.15 o 
   0   9   9       44.71       90.53     24.70 o 
   1   9   9       65.97       99.52     18.19 o 
   2   9   9      238.20      308.08     32.50 o 
   3   9   9      443.90      532.80     37.33 o 
 -11   0  10        7.33       59.77     18.70 o 
 -10   0  10       67.32       68.23     17.74 o 
  -9   0  10      613.71      554.26     35.39 o 
  -8   0  10     5543.74     5272.36    106.79 o 
  -7   0  10    11043.71    10976.40    165.57 o 
  -6   0  10    12282.52    12245.89    172.54 o 
  -5   0  10    10486.15    10854.76    118.08 o 
  -4   0  10     6614.82     6835.49    245.98 o 
  -3   0  10    24085.40    24884.26    267.46 o 
  -2   0  10    25598.30    26368.11    290.79 o 
  -1   0  10     9748.17     9647.22    121.39 o 
   0   0  10     8059.37     8085.72    104.64 o 
   1   0  10     3521.74     3542.18     57.51 o 
   2   0  10     4864.16     4902.70    241.43 o 
   3   0  10     3898.24     3941.43     75.18 o 
   4   0  10     2815.27     2670.03     55.22 o 
   5   0  10     2308.14     2089.54     87.64 o 
   6   0  10       70.11       35.85     18.13 o 
   7   0  10       21.60       23.78     19.12 o 
   8   0  10      344.16      347.30     51.86 o 
   9   0  10      340.56      400.65     57.93 o 
 -11   1  10      731.22      769.17     33.10 o 
 -10   1  10      373.10      460.54     29.88 o 
  -9   1  10      263.64      272.63     24.27 o 
  -8   1  10      254.04      249.61     18.56 o 
  -7   1  10      407.54      408.13     19.72 o 
  -6   1  10     1229.79     1221.18     32.72 o 
  -5   1  10       65.83       55.77      6.94 o 
  -4   1  10      358.33      359.89     11.72 o 
  -3   1  10     1054.25     1013.46     23.79 o 
  -2   1  10     4785.10     4828.62    104.01 o 
  -1   1  10       34.90       71.09      6.26 o 
   0   1  10      155.55      146.36      7.28 o 
   1   1  10     4923.14     5122.16     65.21 o 
   2   1  10     6446.77     6318.35     57.34 o 
   3   1  10    11879.33    12197.77    181.82 o 
   4   1  10     4680.34     4629.12     62.23 o 
   5   1  10     2261.59     2133.86     53.12 o 
   6   1  10      299.24      294.32     24.64 o 
   7   1  10      638.53      669.39     39.60 o 
   8   1  10     1349.50     1326.77     59.00 o 
   9   1  10      631.00      749.83     51.62 o 
 -11   2  10        1.18       78.39     30.13 o 
 -10   2  10       24.80       79.15     16.75 o 
  -9   2  10      151.53      153.16     19.25 o 
  -8   2  10       93.80      112.99     16.93 o 
  -7   2  10        8.76       23.90      8.36 o 
  -6   2  10        1.41        8.89      5.47 o 
  -5   2  10      811.24      794.44     19.52 o 
  -4   2  10      252.11      239.90     10.92 o 
  -3   2  10     2215.17     2366.92     33.83 o 
  -2   2  10       89.61       65.97      5.28 o 
  -1   2  10     1775.14     1773.99     25.67 o 
   0   2  10     2291.17     2465.97     29.47 o 
   1   2  10      553.05      530.29     12.90 o 
   2   2  10     1136.39     1110.23     25.19 o 
   3   2  10     5094.67     5093.70     64.74 o 
   4   2  10      292.12      307.67     19.32 o 
   5   2  10      352.72      362.31     24.60 o 
   6   2  10      833.66      760.65     33.47 o 
   7   2  10        0.43        3.01      9.83 o 
   8   2  10       18.58       37.84     12.24 o 
   9   2  10        0.63       26.96     14.25 o 
 -10   3  10       28.45       55.11     23.36 o 
  -9   3  10       14.98       41.45     14.02 o 
  -8   3  10      251.70      272.22     24.05 o 
  -7   3  10      419.67      406.13     22.47 o 
  -6   3  10      487.90      446.15     21.26 o 
  -5   3  10      347.72      378.79     30.30 o 
  -4   3  10       55.96       58.11     10.04 o 
  -3   3  10      558.49      453.61     18.78 o 
  -2   3  10      450.81      374.91     12.95 o 
  -1   3  10     1971.92     2061.48     26.58 o 
   0   3  10        1.18        7.42      3.90 o 
   1   3  10      156.18      144.55     10.78 o 
   2   3  10     1821.52     1731.22     33.67 o 
   3   3  10     1565.04     1467.42     42.77 o 
   4   3  10      589.71      495.41     31.22 o 
   5   3  10     1591.95     1427.10     42.99 o 
   6   3  10      846.58      708.61     32.45 o 
   7   3  10      329.19      371.22     28.91 o 
   8   3  10      141.83      140.08     19.39 o 
   9   3  10      204.49      246.05     24.05 o 
 -10   4  10      328.01      388.09     55.32 o 
  -9   4  10      210.06      279.35     49.96 o 
  -8   4  10      911.57      864.46     36.41 o 
  -7   4  10     2542.03     2550.22     60.82 o 
  -6   4  10     2998.84     2963.71     63.81 o 
  -5   4  10     2855.30     2859.53     60.16 o 
  -4   4  10     3076.36     2976.54    129.06 o 
  -3   4  10     2615.44     2658.29    137.17 o 
  -2   4  10    11152.27    11371.28    126.08 o 
  -1   4  10    16442.23    16398.42    169.50 o 
   0   4  10     8462.02     8512.11     86.72 o 
   1   4  10     1626.78     1649.92     32.27 o 
   2   4  10      944.30      940.20     25.44 o 
   3   4  10      659.52      639.69     31.04 o 
   4   4  10     1449.49     1301.26     33.78 o 
   5   4  10      128.44      119.52     13.99 o 
   6   4  10       76.28       76.11     15.59 o 
   7   4  10       92.86      107.84     16.07 o 
   8   4  10       14.81       35.75     10.83 o 
  -9   5  10      315.36      409.17     40.51 o 
  -8   5  10      266.20      308.94     26.68 o 
  -7   5  10      288.86      308.13     26.84 o 
  -6   5  10      616.00      590.63     31.58 o 
  -5   5  10      224.65      212.46     21.12 o 
  -4   5  10      615.88      630.64     33.61 o 
  -3   5  10      494.95      443.93     28.44 o 
  -2   5  10       33.30       53.12     19.76 o 
  -1   5  10     1364.11     1226.33     33.91 o 
   0   5  10     3449.57     3312.51     76.39 o 
   1   5  10     1882.12     1965.22     53.67 o 
   2   5  10     1616.94     1534.05     38.68 o 
   3   5  10     2759.53     2589.42     54.85 o 
   4   5  10     4513.88     4268.39     67.68 o 
   5   5  10     3488.04     3278.66     60.91 o 
   6   5  10      999.61      909.84     31.73 o 
   7   5  10      249.01      267.54     28.91 o 
   8   5  10      487.23      539.90     37.33 o 
  -9   6  10      406.23      406.48     53.52 o 
  -8   6  10      331.98      353.96     37.64 o 
  -7   6  10      336.73      357.42     29.22 o 
  -6   6  10      380.10      429.51     30.78 o 
  -5   6  10     2608.19     2549.71    203.00 o 
  -4   6  10     1951.67     1914.06     85.03 o 
  -3   6  10      567.94      530.99     31.55 o 
  -2   6  10      474.05      488.39     30.81 o 
  -1   6  10     2673.86     2571.79     54.74 o 
   0   6  10     1750.97     1749.56     45.23 o 
   1   6  10     1074.45      995.22     38.20 o 
   2   6  10       46.31       61.46     12.09 o 
   3   6  10      196.22      208.40     21.01 o 
   4   6  10       73.08       63.61     11.50 o 
   5   6  10       56.09       76.04     14.08 o 
   6   6  10        0.11       25.40     10.60 o 
   7   6  10        5.96       45.70     10.39 o 
  -8   7  10       51.43       64.31     25.90 o 
  -7   7  10       36.14       93.23     21.64 o 
  -6   7  10       55.44       75.00     16.32 o 
  -5   7  10       28.26       44.17     14.32 o 
  -4   7  10       67.17       75.60     20.92 o 
  -3   7  10       38.72       43.03     15.95 o 
  -2   7  10      365.39      370.48     31.85 o 
  -1   7  10       50.60       50.01     15.46 o 
   0   7  10      139.56      134.30     17.58 o 
   1   7  10       74.56       75.31     14.45 o 
   2   7  10       72.30       65.93     15.11 o 
   3   7  10      259.14      245.63     30.26 o 
   4   7  10       12.82        2.31     10.65 o 
   5   7  10       95.74      101.09     19.82 o 
   6   7  10       57.88       99.79     18.71 o 
  -6   8  10      162.99      191.37     58.43 o 
  -5   8  10      198.10      247.98     25.70 o 
  -4   8  10      308.17      421.61     79.52 o 
  -3   8  10      641.20      649.80     54.19 o 
  -2   8  10      831.67      843.12     43.41 o 
  -1   8  10      513.69      478.52     36.81 o 
   0   8  10      895.99      892.93     36.68 o 
   1   8  10      320.54      392.61     41.24 o 
   2   8  10       62.21       65.72     16.50 o 
   3   8  10        6.11       22.74     12.31 o 
   4   8  10       71.41      120.57     21.61 o 
   5   8  10      180.32      287.61     46.96 o 
  -4   9  10        7.79       44.08     18.52 o 
  -3   9  10       47.81      112.07     39.87 o 
  -2   9  10      272.31      288.32     43.96 o 
  -1   9  10      297.22      386.75     52.36 o 
   0   9  10      456.24      572.54     62.02 o 
   1   9  10      609.29      611.00     40.68 o 
   2   9  10      590.69      584.01     40.03 o 
   3   9  10      521.63      604.33     56.34 o 
 -11   1  11        5.84       24.35      8.15 o 
 -10   1  11      320.14      333.77     26.19 o 
  -9   1  11     1177.29     1101.44     66.70 o 
  -8   1  11     1408.41     1262.27     34.42 o 
  -7   1  11      252.12      285.89     18.09 o 
  -6   1  11       74.03       86.98      9.21 o 
  -5   1  11     2045.76     2103.91     32.08 o 
  -4   1  11     1561.09     1407.51     27.30 o 
  -3   1  11      155.16      135.52      9.34 o 
  -2   1  11      940.51      892.41     19.33 o 
  -1   1  11       22.11       32.73      5.54 o 
   0   1  11     3125.82     3301.39     40.27 o 
   1   1  11     5790.51     6198.75     56.56 o 
   2   1  11     1437.87     1532.80     23.26 o 
   3   1  11        5.51       19.83      6.50 o 
   4   1  11      897.38      926.07     25.62 o 
   5   1  11     1161.23     1094.66     44.33 o 
   6   1  11      320.79      301.83     30.74 o 
   7   1  11      319.10      318.19     33.90 o 
   8   1  11      248.30      319.09     35.11 o 
   9   1  11       79.46      128.30     24.25 o 
 -11   2  11       72.36      147.62     36.41 o 
 -10   2  11      416.33      417.69     29.45 o 
  -9   2  11      446.95      493.73     31.12 o 
  -8   2  11        5.52       10.35      8.87 o 
  -7   2  11        1.77       15.84      7.30 o 
  -6   2  11     1518.41     1382.12     59.68 o 
  -5   2  11     6218.35     6145.60     93.20 o 
  -4   2  11    11689.15    11792.63    145.81 o 
  -3   2  11     5132.88     4738.93     54.72 o 
  -2   2  11     2083.28     1866.39     23.65 o 
  -1   2  11    13831.41    14730.81    111.13 o 
   0   2  11    19775.51    21109.90    189.02 o 
   1   2  11    18278.39    19181.06    141.50 o 
   2   2  11     7730.61     7439.32     81.07 o 
   3   2  11     2443.44     2153.23     39.39 o 
   4   2  11     2151.80     1940.67     55.45 o 
   5   2  11     1327.92     1238.37     33.03 o 
   6   2  11      726.01      641.84     31.38 o 
   7   2  11      798.49      740.83     35.20 o 
   8   2  11      237.30      243.19     24.79 o 
   9   2  11       56.93       85.17     35.56 o 
 -10   3  11      873.65      932.33     70.70 o 
  -9   3  11      670.62      671.37     76.63 o 
  -8   3  11      457.44      464.96     37.03 o 
  -7   3  11     1489.33     1439.71     37.41 o 
  -6   3  11     1048.06      991.61     29.57 o 
  -5   3  11      478.07      459.64     25.62 o 
  -4   3  11     2963.98     3005.39     56.02 o 
  -3   3  11     1775.92     1759.22     39.04 o 
  -2   3  11       83.45       73.08      5.79 o 
  -1   3  11     1470.75     1555.12     23.13 o 
   0   3  11     2544.48     2576.83     55.62 o 
   1   3  11        4.55       11.60      5.61 o 
   2   3  11      162.00      146.10     12.60 o 
   3   3  11      546.59      481.88     19.24 o 
   4   3  11      871.51      790.84     32.12 o 
   5   3  11     2672.74     2427.33     48.74 o 
   6   3  11     3278.27     3143.95    166.60 o 
   7   3  11     1023.81     1067.37     41.83 o 
   8   3  11      427.31      477.41     33.55 o 
 -10   4  11       10.06       33.94     20.96 o 
  -9   4  11        0.20       27.77     14.22 o 
  -8   4  11      245.63      246.82     23.71 o 
  -7   4  11      323.99      345.19     26.31 o 
  -6   4  11     1399.14     1341.53     42.16 o 
  -5   4  11      156.79      147.35     16.97 o 
  -4   4  11      786.46      677.92     33.10 o 
  -3   4  11     2270.52     2213.47     84.74 o 
  -2   4  11     6782.63     6819.65     87.47 o 
  -1   4  11     1832.94     1760.76     38.41 o 
   0   4  11     1362.88     1371.76     27.84 o 
   1   4  11      405.76      391.40     16.81 o 
   2   4  11     1635.86     1594.72     34.41 o 
   3   4  11      444.73      464.65     30.06 o 
   4   4  11      952.23      930.43     28.97 o 
   5   4  11      576.17      538.60     24.75 o 
   6   4  11      606.74      574.03     26.54 o 
   7   4  11       87.21      113.22     14.17 o 
   8   4  11      145.00      151.21     18.93 o 
  -9   5  11      385.07      416.24     59.77 o 
  -8   5  11      158.29      171.83     21.80 o 
  -7   5  11        0.08       10.98     11.34 o 
  -6   5  11      391.43      351.32     27.45 o 
  -5   5  11      103.31       90.39     15.35 o 
  -4   5  11      314.00      305.34     35.21 o 
  -3   5  11      578.14      528.58     30.00 o 
  -2   5  11      590.86      566.86     44.56 o 
  -1   5  11       53.71       54.94      9.93 o 
   0   5  11      535.09      510.29     22.98 o 
   1   5  11      239.75      233.41     19.35 o 
   2   5  11     1069.73     1016.75     28.43 o 
   3   5  11        1.13        6.23      6.89 o 
   4   5  11       21.56       32.12      9.07 o 
   5   5  11      158.06      132.50     15.24 o 
   6   5  11       43.03       51.29      9.63 o 
   7   5  11        2.80       23.04      7.13 o 
  -8   6  11       78.38      119.97     21.28 o 
  -7   6  11      253.17      263.57     32.04 o 
  -6   6  11      611.68      628.02     39.21 o 
  -5   6  11     1237.19     1202.35     57.28 o 
  -4   6  11     3094.35     2842.26     77.36 o 
  -3   6  11     3987.71     3708.18     87.71 o 
  -2   6  11      306.12      308.88     31.68 o 
  -1   6  11     1012.08     1055.78     34.79 o 
   0   6  11      386.95      434.01     25.05 o 
   1   6  11      549.36      491.36     26.43 o 
   2   6  11     3161.80     3028.20     65.32 o 
   3   6  11     1688.62     1634.07     48.40 o 
   4   6  11       31.42       41.98      9.96 o 
   5   6  11       63.36       67.63     12.11 o 
   6   6  11       11.13       43.02     10.88 o 
   7   6  11      143.29      191.66     20.27 o 
  -7   7  11      897.36      986.60     54.73 o 
  -6   7  11      448.66      535.46     35.21 o 
  -5   7  11      247.89      269.85     26.24 o 
  -4   7  11      400.24      411.52     82.59 o 
  -3   7  11      183.77      204.31     29.71 o 
  -2   7  11      401.87      385.86     32.39 o 
  -1   7  11      834.31      797.42     81.46 o 
   0   7  11        0.26        4.37      9.23 o 
   1   7  11      233.00      212.71     21.55 o 
   2   7  11      655.09      573.79     30.77 o 
   3   7  11      500.91      550.37     42.99 o 
   4   7  11       29.89       76.21     18.45 o 
   5   7  11      240.52      251.72     30.51 o 
   6   7  11      599.85      611.10     40.97 o 
  -6   8  11      314.62      360.81     85.24 o 
  -5   8  11      222.76      261.63     26.43 o 
  -4   8  11      435.25      601.47    102.98 o 
  -3   8  11     1531.71     1492.54     76.70 o 
  -2   8  11     2372.96     2317.40     73.44 o 
  -1   8  11     1257.34     1201.16    116.96 o 
   0   8  11     1235.39     1287.74     54.13 o 
   1   8  11     1393.53     1368.25     58.64 o 
   2   8  11     1346.68     1260.58     57.34 o 
   3   8  11      657.61      777.61     45.50 o 
   4   8  11      597.98      695.24     45.55 o 
  -4   9  11       17.93       46.82     41.17 o 
  -3   9  11       58.31       48.18     22.79 o 
  -2   9  11        0.14        4.09     13.97 o 
  -1   9  11        1.24       11.15     15.88 o 
   0   9  11       20.60        5.64     16.23 o 
   1   9  11        3.85        7.41     13.41 o 
   2   9  11       27.72       38.58     14.22 o 
 -11   0  12      254.77      306.73     39.73 o 
 -10   0  12     1151.47     1136.89     70.84 o 
  -9   0  12      164.83      156.97     29.07 o 
  -8   0  12      440.83      453.38     30.82 o 
  -7   0  12      997.68      942.59     41.14 o 
  -6   0  12     1023.82     1041.75     38.77 o 
  -5   0  12      868.13      872.46     33.44 o 
  -4   0  12     2103.81     2144.93     35.05 o 
  -3   0  12    10822.86    11470.80    150.32 o 
  -2   0  12     7923.83     7700.91    108.23 o 
  -1   0  12    13958.54    13978.32    169.55 o 
   0   0  12    17968.49    18623.62    214.72 o 
   1   0  12     8041.99     8406.81    113.10 o 
   2   0  12    10821.97    11587.76    200.82 o 
   3   0  12    12365.52    12812.90    163.99 o 
   4   0  12     9071.46     8938.12    205.12 o 
   5   0  12     6040.82     5430.36    157.14 o 
   6   0  12     1420.91     1357.04     76.91 o 
   7   0  12      460.09      500.42     55.81 o 
   8   0  12      915.39      872.99     68.80 o 
   9   0  12      270.33      319.08     52.78 o 
 -11   1  12      409.19      467.10     30.91 o 
 -10   1  12      513.49      537.47     30.73 o 
  -9   1  12     1682.35     1625.95     48.65 o 
  -8   1  12     1991.93     1820.32     49.99 o 
  -7   1  12     3323.71     3284.17     74.27 o 
  -6   1  12     6129.23     6021.33     75.57 o 
  -5   1  12     4146.53     3983.32     47.58 o 
  -4   1  12     1533.17     1377.32     23.83 o 
  -3   1  12     3119.74     2891.21     51.43 o 
  -2   1  12     4483.10     4307.24     50.67 o 
  -1   1  12     7849.56     8284.70     79.86 o 
   0   1  12     5581.81     5888.04     61.67 o 
   1   1  12     1867.83     1860.70     28.92 o 
   2   1  12      457.92      411.96     12.45 o 
   3   1  12      277.37      324.94     17.24 o 
   4   1  12      175.68      214.80     28.18 o 
   5   1  12      371.51      364.72     31.07 o 
   6   1  12      371.02      395.51     34.48 o 
   7   1  12      165.53      192.26     28.03 o 
   8   1  12      286.43      342.57     37.48 o 
   9   1  12      355.79      435.89     51.93 o 
 -10   2  12        0.65       26.79      9.07 o 
  -9   2  12       15.78       34.74     11.36 o 
  -8   2  12      100.95      106.52     16.98 o 
  -7   2  12        0.05       24.15      8.96 o 
  -6   2  12      555.63      519.07     20.65 o 
  -5   2  12      282.34      280.92     13.85 o 
  -4   2  12       33.68      165.22     88.99 o 
  -3   2  12        0.36       11.99      4.47 o 
  -2   2  12     1356.18     1427.28     25.67 o 
  -1   2  12      829.20      877.64     18.03 o 
   0   2  12      243.93      340.13     11.17 o 
   1   2  12     1202.40     1194.90     20.63 o 
   2   2  12     1265.82     1239.16     51.10 o 
   3   2  12     1161.33     1080.19     27.84 o 
   4   2  12      321.88      334.78     18.56 o 
   5   2  12      127.24      156.47     15.57 o 
   6   2  12        5.16        5.57      9.81 o 
   7   2  12      282.29      316.30     27.61 o 
   8   2  12      116.61      159.38     23.97 o 
   9   2  12       93.13      128.22     19.90 o 
 -10   3  12      226.50      283.98     30.57 o 
  -9   3  12       20.55       36.39     15.17 o 
  -8   3  12       69.06       91.59     15.69 o 
  -7   3  12     1429.24     1370.11     45.16 o 
  -6   3  12     2140.83     2169.99     44.85 o 
  -5   3  12     1551.13     1528.08     40.10 o 
  -4   3  12      414.62      432.03     21.77 o 
  -3   3  12      108.41      122.09     13.04 o 
  -2   3  12       11.42       33.14      5.08 o 
  -1   3  12     2642.68     2717.55     45.96 o 
   0   3  12     3112.47     3255.72     47.99 o 
   1   3  12      690.02      672.69     20.14 o 
   2   3  12      165.20      183.01     13.60 o 
   3   3  12      349.55      339.65     20.64 o 
   4   3  12       41.94       43.30      9.56 o 
   5   3  12      616.02      552.18     23.39 o 
   6   3  12       13.43       25.08      9.24 o 
   7   3  12      241.72      224.72     29.18 o 
   8   3  12      219.48      236.29     23.12 o 
 -10   4  12      339.77      432.12     60.47 o 
  -9   4  12        8.59       49.25     17.75 o 
  -8   4  12      129.01      168.67     25.78 o 
  -7   4  12      493.49      558.17     33.09 o 
  -6   4  12      409.95      382.29     26.26 o 
  -5   4  12        9.79       27.81     17.04 o 
  -4   4  12      313.50      304.84     30.59 o 
  -3   4  12     1620.83     1400.49    109.05 o 
  -2   4  12    11422.99    11522.08    171.89 o 
  -1   4  12     8145.46     7994.22    100.06 o 
   0   4  12     4864.03     4919.72     74.04 o 
   1   4  12     4806.75     4757.09     62.80 o 
   2   4  12     2731.36     2543.53     65.24 o 
   3   4  12     4359.11     4179.47     63.72 o 
   4   4  12     5233.85     4974.98     73.37 o 
   5   4  12     2826.86     2616.36     53.28 o 
   6   4  12     2238.79     1992.41     47.82 o 
   7   4  12       29.99       44.62     11.71 o 
   8   4  12       11.07       51.28      9.16 o 
  -9   5  12      564.08      677.04     74.94 o 
  -8   5  12      774.17      716.68     35.50 o 
  -7   5  12     1840.83     1743.29     64.51 o 
  -6   5  12     3252.74     3286.65    118.01 o 
  -5   5  12     6907.97     7213.27    444.04 o 
  -4   5  12     4467.21     4428.79     96.51 o 
  -3   5  12     2177.20     1984.19    108.67 o 
  -2   5  12     3094.11     2909.13     71.82 o 
  -1   5  12     1625.31     1554.88     47.71 o 
   0   5  12     2223.69     2084.31     47.72 o 
   1   5  12       61.94       79.13     12.64 o 
   2   5  12        6.19       10.35      7.07 o 
   3   5  12       35.48       40.26      9.90 o 
   4   5  12      285.64      296.42     20.63 o 
   5   5  12       21.40       28.99      8.92 o 
   6   5  12        1.04       21.67      8.02 o 
   7   5  12      146.89      181.62     17.12 o 
  -8   6  12       62.87       63.29     20.25 o 
  -7   6  12       20.60       25.85     11.31 o 
  -6   6  12       40.51       55.69     14.88 o 
  -5   6  12     1285.06     1251.72    131.07 o 
  -4   6  12     2279.89     2098.57     66.36 o 
  -3   6  12      272.83      247.09     31.40 o 
  -2   6  12      183.18      158.08     22.39 o 
  -1   6  12     1226.01     1096.86     45.32 o 
   0   6  12     4290.26     4298.51     76.84 o 
   1   6  12     3292.62     3167.88     86.15 o 
   2   6  12      731.76      697.21     31.23 o 
   3   6  12     1596.98     1566.03     48.12 o 
   4   6  12      996.37      996.14     38.77 o 
   5   6  12      584.54      586.40     27.25 o 
   6   6  12      338.02      392.40     30.26 o 
  -7   7  12       29.79       64.51     17.08 o 
  -6   7  12       24.25       59.50     13.77 o 
  -5   7  12        0.87       14.29     11.27 o 
  -4   7  12       15.03       16.92     13.13 o 
  -3   7  12       39.82       30.54     13.12 o 
  -2   7  12      160.66      189.99     27.62 o 
  -1   7  12      378.75      388.86     32.99 o 
   0   7  12        0.11        5.30      8.81 o 
   1   7  12        0.27        2.66      9.73 o 
   2   7  12      432.08      463.09     30.21 o 
   3   7  12      295.09      299.15     25.40 o 
   4   7  12      212.25      177.03     26.04 o 
   5   7  12       12.26       47.05     15.46 o 
  -6   8  12       18.82       40.67     27.41 o 
  -5   8  12        4.73       26.27     11.46 o 
  -4   8  12       13.57       37.97     37.57 o 
  -3   8  12       74.12       98.57     18.87 o 
  -2   8  12      756.04      709.07     40.39 o 
  -1   8  12      808.62      782.96     42.73 o 
   0   8  12      551.29      557.48     50.52 o 
   1   8  12       79.69       93.77     20.20 o 
   2   8  12       42.19       68.50     16.96 o 
   3   8  12      235.94      274.40     33.71 o 
   4   8  12      300.61      295.83     33.92 o 
  -4   9  12      436.47      598.49    296.50 o 
  -3   9  12      330.50      360.15     47.06 o 
  -2   9  12      391.18      448.37     54.97 o 
  -1   9  12      427.89      541.42     60.05 o 
   0   9  12      140.27      155.80     31.19 o 
   1   9  12      147.19      170.41     31.12 o 
   2   9  12      185.48      222.51     41.35 o 
 -11   1  13       15.04       64.88     11.02 o 
 -10   1  13      109.99      140.00     16.89 o 
  -9   1  13      122.36      161.21     19.64 o 
  -8   1  13      581.97      596.90     30.68 o 
  -7   1  13      592.39      547.48     22.00 o 
  -6   1  13     2711.53     2585.13     53.39 o 
  -5   1  13     4290.43     4223.10     49.80 o 
  -4   1  13     5319.31     5230.52     77.51 o 
  -3   1  13    11800.24    12046.98    111.72 o 
  -2   1  13    12287.73    12680.77    114.24 o 
  -1   1  13     2421.97     2401.95     35.47 o 
   0   1  13     3068.28     3250.59     42.37 o 
   1   1  13      371.58      312.46     12.51 o 
   2   1  13     1048.87      930.23     20.83 o 
   3   1  13     2180.82     2141.92     44.18 o 
   4   1  13      618.99      554.17     23.26 o 
   5   1  13       29.56       33.78     12.53 o 
   6   1  13        1.60       10.13     10.85 o 
   7   1  13        1.09       15.26     23.04 o 
   8   1  13      144.78      179.53     26.78 o 
 -10   2  13       81.65      112.44     14.61 o 
  -9   2  13     1063.36      983.16     54.09 o 
  -8   2  13     1448.78     1367.37     69.75 o 
  -7   2  13     1852.75     1717.55     63.15 o 
  -6   2  13     1801.64     1737.32     46.01 o 
  -5   2  13      135.23      180.75     13.67 o 
  -4   2  13       40.38       31.90      9.08 o 
  -3   2  13       61.04       66.69      7.86 o 
  -2   2  13      232.43      284.94     12.41 o 
  -1   2  13      126.69      200.19      9.44 o 
   0   2  13     1216.11     1061.09     19.93 o 
   1   2  13     4392.65     4382.22     46.97 o 
   2   2  13     2626.03     2445.39     41.64 o 
   3   2  13     2610.57     2505.60     48.73 o 
   4   2  13     1107.66     1074.63     49.32 o 
   5   2  13      964.31      876.68     28.59 o 
   6   2  13     1713.00     1654.45     50.95 o 
   7   2  13     2093.34     2106.87    107.85 o 
   8   2  13     1188.54     1320.38     59.29 o 
 -10   3  13      274.98      340.53     34.38 o 
  -9   3  13     1373.60     1385.80     77.86 o 
  -8   3  13     2633.99     2577.49     63.50 o 
  -7   3  13     1392.20     1241.26     42.14 o 
  -6   3  13      888.75      892.26     28.60 o 
  -5   3  13     3860.72     3821.04     58.89 o 
  -4   3  13    10526.72    10776.50    130.85 o 
  -3   3  13    10688.92    10844.51    126.86 o 
  -2   3  13     4861.99     4560.34    121.11 o 
  -1   3  13     8804.73     8766.78     98.33 o 
   0   3  13     9150.44     9526.55     82.51 o 
   1   3  13     5305.06     5427.65     67.01 o 
   2   3  13     3168.60     3049.91     49.54 o 
   3   3  13     2797.72     2696.57     56.60 o 
   4   3  13     2610.02     2562.68     49.04 o 
   5   3  13     1201.83     1062.03     32.60 o 
   6   3  13        1.25        7.68     10.49 o 
   7   3  13        2.48        9.34      7.61 o 
   8   3  13       11.39       34.72      8.45 o 
 -10   4  13       94.10      135.20     32.60 o 
  -9   4  13      168.67      219.47     29.39 o 
  -8   4  13       74.42       92.56     24.48 o 
  -7   4  13       73.54       80.56     14.19 o 
  -6   4  13      116.16      109.32     19.91 o 
  -5   4  13     1230.68     1140.63     47.16 o 
  -4   4  13       19.97       21.37     11.07 o 
  -3   4  13      297.72      309.60     25.84 o 
  -2   4  13      742.13      614.50     33.83 o 
  -1   4  13        2.53        9.76      6.78 o 
   0   4  13      116.81      131.43     14.00 o 
   1   4  13      348.94      374.76     21.72 o 
   2   4  13      694.28      692.88     23.32 o 
   3   4  13        1.24        7.60      6.95 o 
   4   4  13      266.38      261.69     19.23 o 
   5   4  13     1572.71     1422.55     39.14 o 
   6   4  13      778.11      743.04     29.03 o 
   7   4  13        3.66       16.19      8.17 o 
   8   4  13        3.38       21.13      7.53 o 
  -9   5  13      211.39      256.12     28.42 o 
  -8   5  13       99.59      173.21     21.75 o 
  -7   5  13      155.71      167.96     21.37 o 
  -6   5  13      114.28      114.55     18.00 o 
  -5   5  13      402.86      397.99     33.77 o 
  -4   5  13       71.19       58.47     17.50 o 
  -3   5  13      195.67      216.18     24.63 o 
  -2   5  13       11.00       18.85     10.83 o 
  -1   5  13        1.29        4.11      8.69 o 
   0   5  13       38.05       57.18     10.79 o 
   1   5  13      338.65      346.32     22.84 o 
   2   5  13      840.32      816.00     31.96 o 
   3   5  13      554.12      492.16     24.14 o 
   4   5  13       97.92      109.24     14.87 o 
   5   5  13      264.85      316.02     22.45 o 
   6   5  13       34.35       49.49     10.18 o 
   7   5  13       26.05       43.57      8.28 o 
  -8   6  13      298.50      390.96     43.11 o 
  -7   6  13      404.45      395.91     31.71 o 
  -6   6  13       62.23       81.71     17.05 o 
  -5   6  13       64.77       55.01     19.60 o 
  -4   6  13       96.61      113.15     20.48 o 
  -3   6  13       78.33       65.96     16.00 o 
  -2   6  13      130.41      109.10     18.54 o 
  -1   6  13      120.09       79.41     17.29 o 
   0   6  13     1151.40     1137.75     38.10 o 
   1   6  13     2853.38     2693.75     64.27 o 
   2   6  13     2196.76     2047.52     54.30 o 
   3   6  13      988.77      901.13     36.80 o 
   4   6  13      309.22      309.62     25.92 o 
   5   6  13      501.84      503.66     27.13 o 
   6   6  13      298.97      363.36     28.06 o 
  -7   7  13      497.70      579.04     63.44 o 
  -6   7  13      904.62      983.14    126.10 o 
  -5   7  13      914.40     1075.62    194.86 o 
  -4   7  13     1619.11     1543.95     59.56 o 
  -3   7  13     3460.47     3374.28    112.79 o 
  -2   7  13     1451.78     1482.41     56.86 o 
  -1   7  13     1192.39     1151.74     50.00 o 
   0   7  13     1399.02     1375.28    161.41 o 
   1   7  13     1432.91     1408.94     45.54 o 
   2   7  13     1284.48     1376.45     46.60 o 
   3   7  13      708.97      772.17     34.91 o 
   4   7  13      251.09      306.92     33.43 o 
   5   7  13       13.08       62.08     14.05 o 
  -6   8  13       41.55       72.44     13.43 o 
  -5   8  13       18.16       43.12     13.47 o 
  -4   8  13       28.68       38.32     18.06 o 
  -3   8  13        0.69       -0.34     27.41 o 
  -2   8  13      165.93      180.49     25.25 o 
  -1   8  13      168.95      204.79     26.68 o 
   0   8  13      284.38      297.81     36.94 o 
   1   8  13      526.46      540.30     40.42 o 
   2   8  13      479.24      498.87     42.92 o 
   3   8  13      391.57      414.33     42.20 o 
   4   8  13      454.53      523.64     96.07 o 
  -3   9  13      162.50      202.87     26.29 o 
  -2   9  13       37.89       82.15     14.79 o 
  -1   9  13      119.51      112.40     23.71 o 
   0   9  13      186.84      269.33     39.23 o 
   1   9  13      116.66       95.82     21.87 o 
 -11   0  14      983.75     1100.90     68.80 o 
 -10   0  14     1587.56     1510.73     83.62 o 
  -9   0  14     1233.03     1202.37     50.69 o 
  -8   0  14      775.30      762.37     39.04 o 
  -7   0  14     1279.91     1158.18     44.71 o 
  -6   0  14     2476.18     2207.90    159.54 o 
  -5   0  14     2009.52     1901.71    104.64 o 
  -4   0  14     6772.34     6339.09    102.64 o 
  -3   0  14     5534.52     5368.28     88.92 o 
  -2   0  14     3429.89     3447.25     65.37 o 
  -1   0  14      975.84      995.42     57.15 o 
   0   0  14       94.23      134.64     14.11 o 
   1   0  14       24.83       41.20     12.14 o 
   2   0  14     3049.03     3278.61    102.53 o 
   3   0  14     3000.45     2474.88     90.32 o 
   4   0  14     3136.34     2873.34    105.42 o 
   5   0  14     3746.16     3418.50    122.42 o 
   6   0  14     1029.07     1000.14     68.30 o 
   7   0  14      100.26      163.14     35.07 o 
   8   0  14        4.94       30.91     21.38 o 
 -11   1  14       14.38       24.61      8.43 o 
 -10   1  14       31.26       47.42     10.11 o 
  -9   1  14        6.03        8.29      8.76 o 
  -8   1  14      327.82      319.56     42.76 o 
  -7   1  14      735.73      663.94     28.90 o 
  -6   1  14     1879.12     1792.94     37.67 o 
  -5   1  14     1987.67     1755.74     35.18 o 
  -4   1  14     3277.37     3130.87     46.57 o 
  -3   1  14     3157.93     2980.74     43.23 o 
  -2   1  14     5832.28     5983.36    135.24 o 
  -1   1  14     9548.79     9834.88     94.14 o 
   0   1  14     4924.59     4831.27     56.52 o 
   1   1  14     8350.15     8483.88    133.22 o 
   2   1  14     8232.77     8506.80    104.10 o 
   3   1  14     1906.43     1777.07     83.80 o 
   4   1  14     1458.18     1383.53     50.09 o 
   5   1  14      801.07      844.38     91.34 o 
   6   1  14      918.97      820.61     55.67 o 
   7   1  14      286.29      329.11     34.92 o 
   8   1  14       26.45       58.93     15.52 o 
 -10   2  14      106.65      127.89     15.59 o 
  -9   2  14      550.35      545.80     32.92 o 
  -8   2  14      499.73      485.08     30.35 o 
  -7   2  14        0.39       11.78      9.67 o 
  -6   2  14       92.84       93.02     13.57 o 
  -5   2  14       33.60       33.70      8.11 o 
  -4   2  14       62.35       67.37      8.69 o 
  -3   2  14        1.79        9.23      5.37 o 
  -2   2  14     2049.22     2007.53     32.87 o 
  -1   2  14      116.29       98.75      8.92 o 
   0   2  14      865.68      883.84     18.60 o 
   1   2  14       30.44       29.88      7.11 o 
   2   2  14       37.67       43.74      8.00 o 
   3   2  14        7.24        8.57      6.29 o 
   4   2  14       25.02       23.91      7.65 o 
   5   2  14       42.31       27.67     10.74 o 
   6   2  14        0.59       13.77     10.76 o 
   7   2  14      194.73      172.05     27.07 o 
   8   2  14      118.83      150.85     23.72 o 
 -10   3  14        8.18       53.35     22.51 o 
  -9   3  14       79.79       83.86     13.40 o 
  -8   3  14      210.52      212.87     22.54 o 
  -7   3  14      493.47      522.52     31.40 o 
  -6   3  14      272.09      270.82     19.42 o 
  -5   3  14      942.62      837.06     31.67 o 
  -4   3  14       60.70       55.78     10.95 o 
  -3   3  14      207.28      241.67     17.76 o 
  -2   3  14      705.41      638.83     23.69 o 
  -1   3  14     1161.81     1065.08     25.09 o 
   0   3  14     2151.19     2040.99     30.30 o 
   1   3  14     3580.70     3577.63     52.57 o 
   2   3  14        3.08        9.51      6.35 o 
   3   3  14       83.73       92.83     11.83 o 
   4   3  14       31.03       35.35      9.33 o 
   5   3  14      318.84      331.97     21.64 o 
   6   3  14      277.51      256.88     25.00 o 
   7   3  14      113.83      109.52     16.61 o 
   8   3  14       68.47      122.70     24.85 o 
 -10   4  14      887.82     1013.27     78.25 o 
  -9   4  14      751.95      832.37     46.04 o 
  -8   4  14      319.46      297.94     42.02 o 
  -7   4  14      622.43      654.60     44.94 o 
  -6   4  14     2709.53     2647.20     53.54 o 
  -5   4  14     3477.87     3143.75     98.14 o 
  -4   4  14      704.39      579.85     25.89 o 
  -3   4  14      106.91      129.48     14.66 o 
  -2   4  14       12.29       11.81      8.76 o 
  -1   4  14       10.13       15.77      6.53 o 
   0   4  14      146.60      144.24     14.82 o 
   1   4  14        0.91        4.68      5.65 o 
   2   4  14       13.62       29.95      7.98 o 
   3   4  14      149.19      126.87     13.90 o 
   4   4  14     1101.50     1013.86     32.04 o 
   5   4  14      599.49      607.14     27.50 o 
   6   4  14      539.33      507.48     27.61 o 
   7   4  14      773.01      678.86     33.12 o 
  -9   5  14       13.69       43.42     14.99 o 
  -8   5  14       45.92      105.62     19.54 o 
  -7   5  14      395.83      384.19     29.94 o 
  -6   5  14     1945.37     1820.06     53.80 o 
  -5   5  14     2354.44     2355.32     72.03 o 
  -4   5  14     1712.48     1682.74     57.73 o 
  -3   5  14     1845.24     1810.56    114.80 o 
  -2   5  14     4939.93     4586.53     96.94 o 
  -1   5  14     5302.39     5119.71    183.57 o 
   0   5  14     6840.16     6839.83    115.09 o 
   1   5  14     4949.69     4853.23    112.76 o 
   2   5  14     1579.49     1501.71     59.44 o 
   3   5  14      730.19      719.56     26.92 o 
   4   5  14      927.52      854.84     30.40 o 
   5   5  14      944.05      905.76     32.40 o 
   6   5  14      905.57      914.58     32.64 o 
   7   5  14       95.27      169.15     18.88 o 
  -8   6  14      421.57      540.94     91.80 o 
  -7   6  14      623.44      616.13     37.52 o 
  -6   6  14      663.71      695.19     36.21 o 
  -5   6  14      654.86      642.61     58.92 o 
  -4   6  14     1053.29      985.44     46.13 o 
  -3   6  14      530.35      490.25     52.11 o 
  -2   6  14       28.45       32.38     13.54 o 
  -1   6  14       68.27       68.95     15.26 o 
   0   6  14      550.50      536.74     34.66 o 
   1   6  14       87.08      103.53     16.03 o 
   2   6  14      137.03      142.10     18.70 o 
   3   6  14      344.49      323.65     26.41 o 
   4   6  14      131.95      141.19     18.60 o 
   5   6  14       34.25       62.79     12.11 o 
   6   6  14      129.74      166.15     16.41 o 
  -7   7  14       14.58       49.50     18.40 o 
  -6   7  14       88.54      142.14     23.56 o 
  -5   7  14       93.99      135.07     44.35 o 
  -4   7  14        7.70       30.56     12.96 o 
  -3   7  14        4.49       18.94     11.68 o 
  -2   7  14        4.70       10.79     12.26 o 
  -1   7  14       80.13      127.48     25.54 o 
   0   7  14       64.92       57.23     15.86 o 
   1   7  14       58.50       67.46     17.75 o 
   2   7  14      308.90      345.10     27.69 o 
   3   7  14       82.89      127.74     17.43 o 
   4   7  14        7.76       53.44     16.30 o 
   5   7  14        7.15       45.56     12.31 o 
  -5   8  14      146.27      216.58     30.36 o 
  -4   8  14      229.79      265.55     31.43 o 
  -3   8  14       52.20       63.55     14.89 o 
  -2   8  14       88.81      106.17     18.95 o 
  -1   8  14      277.73      274.75     30.30 o 
   0   8  14        0.82        0.12     21.91 o 
   1   8  14      112.27      133.63     20.46 o 
   2   8  14        6.26       35.00     25.47 o 
   3   8  14      116.24      139.20     22.71 o 
  -2   9  14      749.08      749.22     41.51 o 
  -1   9  14      798.79      888.87     64.78 o 
   0   9  14      521.69      705.62     56.87 o 
 -10   1  15       17.96       47.63     16.16 o 
  -9   1  15       76.86       70.55     27.16 o 
  -8   1  15       99.06      107.08     16.53 o 
  -7   1  15       36.41       41.71     10.75 o 
  -6   1  15      528.24      507.25     24.64 o 
  -5   1  15      108.16       98.73     13.50 o 
  -4   1  15     2655.67     2591.49     77.35 o 
  -3   1  15     4935.80     4983.87     61.27 o 
  -2   1  15     2793.02     2836.17     41.67 o 
  -1   1  15      395.10      369.02     14.36 o 
   0   1  15      195.72      182.33     11.92 o 
   1   1  15     2446.82     2367.60     36.59 o 
   2   1  15     6202.86     6234.98    163.54 o 
   3   1  15     4300.42     4163.24     78.71 o 
   4   1  15     2716.74     2462.27     69.10 o 
   5   1  15     1084.20     1018.35     47.56 o 
   6   1  15      269.42      256.01     30.21 o 
   7   1  15      285.92      319.59     34.13 o 
   8   1  15      510.06      625.48     42.17 o 
 -10   2  15      194.14      256.37     23.06 o 
  -9   2  15     1344.30     1322.31     44.93 o 
  -8   2  15     5256.54     4975.77     91.41 o 
  -7   2  15     4561.55     4197.52     79.41 o 
  -6   2  15     1644.05     1538.19     45.06 o 
  -5   2  15     5041.04     5058.00    143.61 o 
  -4   2  15     4908.50     4786.84    254.99 o 
  -3   2  15     6145.19     6238.30     73.29 o 
  -2   2  15     3823.12     3483.34     47.38 o 
  -1   2  15     4889.41     4635.82     56.77 o 
   0   2  15     3085.31     3080.14     48.31 o 
   1   2  15      588.09      620.32     20.18 o 
   2   2  15       53.47       70.13      9.52 o 
   3   2  15      637.09      613.09     22.30 o 
   4   2  15      753.81      728.14     38.27 o 
   5   2  15       48.27       42.49     12.26 o 
   6   2  15      407.05      391.73     36.15 o 
   7   2  15      456.29      547.43     43.42 o 
   8   2  15      447.33      519.40     43.53 o 
 -10   3  15       45.33       56.90     15.53 o 
  -9   3  15      187.12      207.22     22.08 o 
  -8   3  15      148.88      153.55     22.60 o 
  -7   3  15       10.17       12.68      8.69 o 
  -6   3  15      145.65      175.56     19.78 o 
  -5   3  15      237.24      237.13     20.54 o 
  -4   3  15     1301.97     1192.74     36.15 o 
  -3   3  15     2936.07     2797.39    127.22 o 
  -2   3  15     2927.61     2815.94     52.65 o 
  -1   3  15     1642.56     1576.09     26.11 o 
   0   3  15     3646.38     3622.67     58.79 o 
   1   3  15     5955.04     5917.23     73.37 o 
   2   3  15     3391.21     3382.43     54.26 o 
   3   3  15     4988.77     4830.96     79.03 o 
   4   3  15     2696.72     2482.47     55.67 o 
   5   3  15     2212.05     2005.40     46.59 o 
   6   3  15     1427.55     1377.09     47.81 o 
   7   3  15      862.17      775.61     36.05 o 
  -9   4  15       39.48      102.32     18.70 o 
  -8   4  15      108.63      113.83     22.57 o 
  -7   4  15      255.63      266.06     31.62 o 
  -6   4  15      945.22      928.84     31.35 o 
  -5   4  15     1793.99     1630.48     46.41 o 
  -4   4  15      648.41      574.68     26.96 o 
  -3   4  15      737.40      691.20     27.18 o 
  -2   4  15      598.54      549.60     56.84 o 
  -1   4  15      778.05      753.82     34.85 o 
   0   4  15      571.89      619.64     25.60 o 
   1   4  15        1.30        6.54      6.55 o 
   2   4  15       35.25       36.57      9.35 o 
   3   4  15       78.88       84.76     11.82 o 
   4   4  15      132.39      123.81     14.57 o 
   5   4  15        0.33       12.74      8.16 o 
   6   4  15        8.38       19.65     13.48 o 
   7   4  15       68.84       91.85     16.53 o 
  -9   5  15        3.29       47.00     36.94 o 
  -8   5  15        0.92       45.37     15.75 o 
  -7   5  15       68.19       78.65     15.95 o 
  -6   5  15        3.03        8.50      9.58 o 
  -5   5  15       26.02       28.05     13.56 o 
  -4   5  15       49.57       50.92     15.46 o 
  -3   5  15       20.20        9.45     10.64 o 
  -2   5  15      131.62      127.67     35.25 o 
  -1   5  15        3.09       -0.01      9.35 o 
   0   5  15       87.38      114.61     25.40 o 
   1   5  15      389.82      398.78     25.46 o 
   2   5  15      419.59      397.73     26.37 o 
   3   5  15        0.89        5.59      8.99 o 
   4   5  15       16.08       22.39      9.87 o 
   5   5  15      125.27      158.72     16.59 o 
   6   5  15        2.53       30.90      9.99 o 
  -8   6  15      812.42      885.92     48.94 o 
  -7   6  15      629.89      723.52     47.93 o 
  -6   6  15      998.51      965.87     77.14 o 
  -5   6  15      684.03      675.41     39.98 o 
  -4   6  15      702.42      658.59     38.92 o 
  -3   6  15     3520.75     3272.04    110.11 o 
  -2   6  15     5074.36     4782.99    105.92 o 
  -1   6  15     1806.73     1704.02     59.63 o 
   0   6  15      646.41      543.52     36.01 o 
   1   6  15       37.55       35.13     10.90 o 
   2   6  15       13.08       32.76     11.21 o 
   3   6  15      159.69      171.24     20.65 o 
   4   6  15        2.12       41.88     12.18 o 
   5   6  15        7.98       50.01      9.98 o 
   6   6  15       45.28       92.84     14.21 o 
  -7   7  15        1.92       39.60     12.04 o 
  -6   7  15       28.87       58.85     13.41 o 
  -5   7  15       74.28       85.52     25.61 o 
  -4   7  15      488.95      439.29     62.73 o 
  -3   7  15      648.51      687.33     46.32 o 
  -2   7  15     1002.75      993.29    101.43 o 
  -1   7  15     1170.18     1134.70     60.68 o 
   0   7  15     1249.94     1261.76    113.96 o 
   1   7  15     1588.28     1590.47     61.53 o 
   2   7  15     1379.55     1408.26     71.00 o 
   3   7  15     1296.60     1257.73     45.97 o 
   4   7  15     1066.51     1149.36     44.09 o 
  -5   8  15      675.62      906.62    360.61 o 
  -4   8  15      927.34      937.40     79.31 o 
  -3   8  15      281.51      300.63     32.06 o 
  -2   8  15      283.26      271.84     29.27 o 
  -1   8  15      221.32      204.32     26.22 o 
   0   8  15      373.11      360.18     34.46 o 
   1   8  15      472.16      528.15     50.10 o 
   2   8  15      228.45      319.72     51.16 o 
   3   8  15       92.83      129.67     20.44 o 
 -10   0  16      811.06      701.95     54.05 o 
  -9   0  16      412.46      382.66     49.18 o 
  -8   0  16      165.03      148.79     22.55 o 
  -7   0  16      371.55      375.89     29.34 o 
  -6   0  16     4798.13     4502.29     92.00 o 
  -5   0  16     8715.75     7935.23    174.50 o 
  -4   0  16    16350.45    15560.27    203.44 o 
  -3   0  16    10148.32     9762.57    140.05 o 
  -2   0  16     9119.31     9344.93    134.06 o 
  -1   0  16     7498.07     7416.77    111.95 o 
   0   0  16     7320.74     7242.33    110.44 o 
   1   0  16    10188.86    10343.15    142.48 o 
   2   0  16    13365.31    11619.33    241.96 o 
   3   0  16     1144.99     1003.46     58.21 o 
   4   0  16      369.00      381.67     44.38 o 
   5   0  16        1.04       -9.31     12.28 o 
   6   0  16     1006.71      937.98     67.74 o 
   7   0  16      194.98      253.18     48.62 o 
   8   0  16       15.41       50.80     23.71 o 
 -10   1  16      367.31      420.13     29.16 o 
  -9   1  16      520.03      567.27     31.50 o 
  -8   1  16      685.01      698.01     31.57 o 
  -7   1  16      415.30      403.85     26.54 o 
  -6   1  16      292.21      267.24     17.15 o 
  -5   1  16      196.41      226.64     15.11 o 
  -4   1  16     2235.82     2244.37     39.70 o 
  -3   1  16     2302.04     2303.16     41.41 o 
  -2   1  16       35.51       30.47      7.51 o 
  -1   1  16     3049.84     3218.68     45.90 o 
   0   1  16     5917.83     6131.05     69.19 o 
   1   1  16      883.35      837.23     21.75 o 
   2   1  16      609.07      592.55     23.32 o 
   3   1  16      222.27      215.37     23.41 o 
   4   1  16      648.29      653.00     36.15 o 
   5   1  16      969.42      953.00     45.34 o 
   6   1  16     1451.16     1277.65     56.12 o 
   7   1  16      598.90      676.49     43.32 o 
   8   1  16      113.10      155.62     31.72 o 
 -10   2  16       86.68      140.55     16.12 o 
  -9   2  16       22.97       40.98     10.53 o 
  -8   2  16      129.41      130.74     20.14 o 
  -7   2  16     2421.45     2180.48     55.57 o 
  -6   2  16      882.72      911.14     42.54 o 
  -5   2  16       52.93       46.61     11.60 o 
  -4   2  16      388.15      402.80     22.50 o 
  -3   2  16      491.10      500.22     17.92 o 
  -2   2  16      512.82      517.08     20.54 o 
  -1   2  16      416.16      410.31     15.71 o 
   0   2  16      192.47      202.20     12.43 o 
   1   2  16     1475.76     1461.78     67.26 o 
   2   2  16      130.38      134.23     12.73 o 
   3   2  16      258.85      244.21     19.42 o 
   4   2  16      617.26      570.27     28.22 o 
   5   2  16       75.12       68.53     17.70 o 
   6   2  16       16.34        8.17     15.45 o 
   7   2  16        0.32       16.74      9.78 o 
 -10   3  16      150.73      207.92     24.97 o 
  -9   3  16      340.00      413.64     30.45 o 
  -8   3  16      124.42      144.24     19.14 o 
  -7   3  16       17.12       17.99     11.30 o 
  -6   3  16      146.54      151.71     23.92 o 
  -5   3  16      134.22      106.70     15.74 o 
  -4   3  16        0.97        1.11      7.58 o 
  -3   3  16       29.05       33.46      9.10 o 
  -2   3  16      221.44      221.52     17.09 o 
  -1   3  16     1064.51     1058.13     27.18 o 
   0   3  16      627.23      648.40     25.71 o 
   1   3  16       15.74       22.83      7.67 o 
   2   3  16       34.80       35.39      8.82 o 
   3   3  16      225.02      227.46     24.80 o 
   4   3  16      272.03      302.29     20.49 o 
   5   3  16      968.75      919.45     37.79 o 
   6   3  16      178.91      210.92     22.21 o 
   7   3  16        7.55       24.52     10.87 o 
  -9   4  16      105.88      149.79     23.12 o 
  -8   4  16      229.70      255.14     30.77 o 
  -7   4  16      821.87      818.75     45.39 o 
  -6   4  16     2412.29     2378.83     72.33 o 
  -5   4  16     2882.68     2771.38     64.70 o 
  -4   4  16     2943.08     2817.97     59.94 o 
  -3   4  16     2149.75     2119.93     49.28 o 
  -2   4  16     1735.38     1671.28     63.21 o 
  -1   4  16     1918.03     1773.81     55.49 o 
   0   4  16     3358.45     3157.05     75.24 o 
   1   4  16     5987.02     6061.05     93.27 o 
   2   4  16     2174.05     2168.71     44.58 o 
   3   4  16       14.81       32.56      8.91 o 
   4   4  16      399.02      372.01     22.97 o 
   5   4  16      395.71      391.50     24.60 o 
   6   4  16      269.40      267.40     25.47 o 
   7   4  16      246.73      261.52     24.85 o 
  -9   5  16      721.33      791.95     95.08 o 
  -8   5  16      453.08      536.13     43.65 o 
  -7   5  16       95.97      140.59     24.20 o 
  -6   5  16      105.16      122.21     17.90 o 
  -5   5  16      452.27      424.95     36.00 o 
  -4   5  16      268.64      258.93     28.18 o 
  -3   5  16        0.09        6.28      8.90 o 
  -2   5  16      153.76      137.37     20.67 o 
  -1   5  16      237.27      268.35     27.09 o 
   0   5  16       83.89      111.19     18.48 o 
   1   5  16      382.54      362.19     24.72 o 
   2   5  16     3586.81     3350.14     70.42 o 
   3   5  16     1713.81     1799.49     97.69 o 
   4   5  16      764.35      790.51     29.71 o 
   5   5  16     1288.44     1275.67     38.72 o 
   6   5  16     1039.65     1090.62     36.49 o 
  -8   6  16      564.16      776.67     69.08 o 
  -7   6  16      375.50      449.02     33.49 o 
  -6   6  16      281.80      351.37     43.75 o 
  -5   6  16      634.67      619.14     40.07 o 
  -4   6  16     1186.09     1079.44     49.47 o 
  -3   6  16     3318.28     3012.07    196.94 o 
  -2   6  16     2227.72     2110.51     68.15 o 
  -1   6  16     1798.90     1689.27    159.82 o 
   0   6  16     1453.14     1520.86     57.50 o 
   1   6  16     1080.42     1104.23     49.17 o 
   2   6  16      503.95      522.56     31.48 o 
   3   6  16      478.56      550.23     33.50 o 
   4   6  16      305.03      317.69     27.21 o 
   5   6  16      417.28      473.84     32.29 o 
  -7   7  16       28.81       64.03     12.58 o 
  -6   7  16      111.96      190.92     22.03 o 
  -5   7  16        6.50       17.77     13.61 o 
  -4   7  16        3.14       12.19     10.07 o 
  -3   7  16       83.91      122.86     20.43 o 
  -2   7  16      465.55      445.99     36.98 o 
  -1   7  16      216.76      236.72     28.77 o 
   0   7  16      117.17      156.30     24.10 o 
   1   7  16       74.40      117.89     21.96 o 
   2   7  16      162.10      169.71     24.72 o 
   3   7  16      135.73      152.58     18.89 o 
   4   7  16        0.32       36.70     10.73 o 
  -5   8  16      357.83      552.85    346.14 o 
  -4   8  16      399.33      477.17     39.96 o 
  -3   8  16       21.78       47.46     13.75 o 
  -2   8  16       15.50       46.79     13.72 o 
  -1   8  16      173.43      199.90     46.39 o 
   0   8  16       82.39      138.51     21.45 o 
   1   8  16      157.94      243.13     30.03 o 
   2   8  16      180.84      253.34     37.40 o 
 -10   1  17      473.97      500.50     38.70 o 
  -9   1  17      154.55      233.32     24.35 o 
  -8   1  17      560.15      543.79     30.33 o 
  -7   1  17     1023.67      886.94     34.11 o 
  -6   1  17     1412.68     1276.10     49.35 o 
  -5   1  17     3126.42     2969.84     49.45 o 
  -4   1  17     1262.36     1193.46     29.58 o 
  -3   1  17        3.78       16.01      6.00 o 
  -2   1  17     1817.01     1740.59     33.37 o 
  -1   1  17     2456.77     2478.31     40.35 o 
   0   1  17     2331.86     2421.83     39.61 o 
   1   1  17      142.24      168.19     14.84 o 
   2   1  17      702.23      636.31     28.74 o 
   3   1  17      857.47      807.43     38.18 o 
   4   1  17      395.58      444.99     34.02 o 
   5   1  17      156.30      189.48     26.09 o 
   6   1  17      125.77      116.26     20.23 o 
   7   1  17      619.69      621.99     46.96 o 
 -10   2  17       67.13      120.99     15.27 o 
  -9   2  17      153.85      189.31     20.35 o 
  -8   2  17      464.93      497.62     30.96 o 
  -7   2  17     2383.72     2151.47     55.83 o 
  -6   2  17     1276.93     1149.09     39.00 o 
  -5   2  17      739.94      745.17     30.21 o 
  -4   2  17     2881.48     2823.83     57.30 o 
  -3   2  17     7620.20     7530.28    160.56 o 
  -2   2  17    10559.94    10417.67    104.52 o 
  -1   2  17    11567.41    12103.94    136.80 o 
   0   2  17     5275.96     5232.34     77.73 o 
   1   2  17     3401.89     3378.79     60.44 o 
   2   2  17     3620.16     3523.50    117.62 o 
   3   2  17     6858.83     6897.02    185.13 o 
   4   2  17     5285.64     4991.61    108.72 o 
   5   2  17     1820.90     1780.16     64.36 o 
   6   2  17      221.91      227.21     28.61 o 
   7   2  17       51.63       58.31     15.14 o 
 -10   3  17      536.06      606.15     33.80 o 
  -9   3  17      835.88      836.12     36.85 o 
  -8   3  17     2360.46     2115.07     75.77 o 
  -7   3  17     4329.63     4048.96     95.53 o 
  -6   3  17     4535.13     4394.74     83.16 o 
  -5   3  17     1709.32     1631.71     45.91 o 
  -4   3  17     1352.23     1238.06     63.37 o 
  -3   3  17      391.36      375.49     22.45 o 
  -2   3  17      523.05      439.91     21.92 o 
  -1   3  17     1179.15     1161.78     80.90 o 
   0   3  17      913.63      929.82     31.12 o 
   1   3  17        7.74       15.54      6.52 o 
   2   3  17       13.80       18.24      7.11 o 
   3   3  17      448.75      447.92     22.85 o 
   4   3  17      273.03      287.96     20.37 o 
   5   3  17       25.51       41.04     10.54 o 
   6   3  17       20.45       22.94     10.15 o 
   7   3  17      185.37      215.92     47.14 o 
  -9   4  17        1.95       44.16     12.96 o 
  -8   4  17       27.45       43.67     11.93 o 
  -7   4  17        0.18        5.03      9.31 o 
  -6   4  17      227.37      225.74     22.63 o 
  -5   4  17      659.26      623.04     30.32 o 
  -4   4  17      885.50      816.07     49.82 o 
  -3   4  17     1307.76     1164.79     36.75 o 
  -2   4  17      930.11      900.83     30.76 o 
  -1   4  17      558.89      508.79     39.76 o 
   0   4  17     1529.92     1374.51     49.87 o 
   1   4  17      744.40      715.76     29.83 o 
   2   4  17     2082.53     2092.73     62.90 o 
   3   4  17     1056.86     1069.21     32.81 o 
   4   4  17      165.44      211.39     18.72 o 
   5   4  17       66.83       67.99     12.05 o 
   6   4  17      526.07      529.76     31.52 o 
  -8   5  17       12.77       52.39     15.30 o 
  -7   5  17      141.09      145.81     24.43 o 
  -6   5  17       46.41       78.05     19.00 o 
  -5   5  17      226.26      221.31     29.46 o 
  -4   5  17        1.93        9.29     12.21 o 
  -3   5  17      132.32      136.74     21.73 o 
  -2   5  17       45.87       48.48     13.93 o 
  -1   5  17       82.63       61.79     21.49 o 
   0   5  17       17.13       31.69     12.58 o 
   1   5  17      379.58      422.41     33.79 o 
   2   5  17      879.61      816.02     44.12 o 
   3   5  17      150.79      160.12     20.14 o 
   4   5  17       13.94       14.56      9.46 o 
   5   5  17        0.39       21.77      9.63 o 
   6   5  17       14.11       15.79      8.51 o 
  -8   6  17       26.95       67.69     15.78 o 
  -7   6  17      157.41      271.30     32.76 o 
  -6   6  17       33.65       72.99     14.44 o 
  -5   6  17       59.71       60.86     17.67 o 
  -4   6  17      736.82      688.08     39.91 o 
  -3   6  17     1284.27     1286.66     53.88 o 
  -2   6  17     1930.31     1816.75     69.79 o 
  -1   6  17     1929.21     1876.68     65.66 o 
   0   6  17     1277.21     1156.42     50.39 o 
   1   6  17      786.02      753.79     41.60 o 
   2   6  17      493.41      533.89     30.56 o 
   3   6  17      920.67      948.54     42.77 o 
   4   6  17      520.21      589.36     35.24 o 
   5   6  17      443.01      505.35     33.61 o 
  -6   7  17      557.74      659.11    131.60 o 
  -5   7  17      762.47      732.69     42.40 o 
  -4   7  17      508.83      580.74     42.31 o 
  -3   7  17     1069.33      992.67     48.07 o 
  -2   7  17      952.79      862.17    118.40 o 
  -1   7  17        3.21        3.97     10.39 o 
   0   7  17       32.22       47.16     21.84 o 
   1   7  17        4.72       20.79     12.11 o 
   2   7  17       11.19       56.35     17.52 o 
   3   7  17       87.63      139.44     17.47 o 
   4   7  17      207.89      251.47     23.71 o 
  -4   8  17      505.74      599.18     49.18 o 
  -3   8  17       74.63      144.46     22.39 o 
  -2   8  17      587.33      656.42     42.76 o 
  -1   8  17      676.32      669.11     40.26 o 
   0   8  17      311.12      508.67     70.53 o 
   1   8  17      723.21      816.08     47.01 o 
 -10   0  18       62.87      104.22     24.77 o 
  -9   0  18      649.60      678.73     54.69 o 
  -8   0  18     1934.60     1795.94     90.25 o 
  -7   0  18      669.85      678.76     35.38 o 
  -6   0  18      301.64      294.24     40.15 o 
  -5   0  18      217.65      167.77     20.36 o 
  -4   0  18      202.11      249.70     22.10 o 
  -3   0  18       21.53       47.44     12.10 o 
  -2   0  18     1433.09     1537.55     45.80 o 
  -1   0  18     1712.89     1680.14     47.62 o 
   0   0  18     7950.88     8090.30    123.58 o 
   1   0  18     7365.47     7062.50    161.73 o 
   2   0  18     1457.79     1288.67     66.89 o 
   3   0  18      841.34      776.46     54.26 o 
   4   0  18     1132.33     1121.01     68.44 o 
   5   0  18     3040.22     2973.12    121.08 o 
   6   0  18     3464.28     3470.37    137.67 o 
   7   0  18     1459.25     1537.33     89.05 o 
 -10   1  18      495.31      484.12     38.41 o 
  -9   1  18      798.06      802.09     34.38 o 
  -8   1  18      575.21      584.94     37.79 o 
  -7   1  18     1584.46     1460.07     44.89 o 
  -6   1  18     1251.12     1133.23     37.91 o 
  -5   1  18     2172.93     2128.03     48.72 o 
  -4   1  18     3683.21     3514.43     53.59 o 
  -3   1  18     8434.05     8467.46     92.57 o 
  -2   1  18     2104.90     2024.48     37.28 o 
  -1   1  18      740.83      752.34     27.09 o 
   0   1  18      654.44      629.58     34.01 o 
   1   1  18      997.50      996.73     31.30 o 
   2   1  18     1122.76     1103.14     33.43 o 
   3   1  18      691.25      653.84     35.55 o 
   4   1  18       30.62       38.83     13.84 o 
   5   1  18        6.08       24.95     12.94 o 
   6   1  18       35.87       73.73     15.69 o 
   7   1  18        0.21       29.83     24.56 o 
 -10   2  18       24.54       50.73     11.78 o 
  -9   2  18        1.13       16.68      9.66 o 
  -8   2  18       96.11       75.15     14.29 o 
  -7   2  18      117.62      121.12     17.24 o 
  -6   2  18       69.84       62.96     13.64 o 
  -5   2  18       10.15       18.42      9.38 o 
  -4   2  18        8.75       17.91      9.40 o 
  -3   2  18       18.97       23.48      9.05 o 
  -2   2  18      399.27      375.34     16.90 o 
  -1   2  18     1170.45     1158.93     27.49 o 
   0   2  18      495.63      511.51     22.45 o 
   1   2  18      502.61      521.24     23.12 o 
   2   2  18        1.13       14.70      8.12 o 
   3   2  18      287.29      308.58     50.76 o 
   4   2  18      127.53      157.81     25.16 o 
   5   2  18        5.78        5.41     11.27 o 
   6   2  18       23.21       35.67     12.69 o 
   7   2  18      126.28      155.36     23.27 o 
  -9   3  18      390.38      522.76     33.61 o 
  -8   3  18      430.03      466.49     34.44 o 
  -7   3  18      143.45      172.40     23.06 o 
  -6   3  18      424.41      418.62     28.63 o 
  -5   3  18      570.45      529.07     28.61 o 
  -4   3  18     1690.57     1639.13     44.84 o 
  -3   3  18     1750.09     1641.99     42.70 o 
  -2   3  18      214.30      213.27     28.80 o 
  -1   3  18       29.73       18.84     11.75 o 
   0   3  18       34.32       53.55     10.90 o 
   1   3  18      598.63      552.22     21.49 o 
   2   3  18     1091.80     1046.94     30.32 o 
   3   3  18       11.65       18.96      9.00 o 
   4   3  18       23.07       35.17     10.79 o 
   5   3  18       87.56      105.59     20.08 o 
   6   3  18       12.88       20.20     11.80 o 
   7   3  18        9.86       18.57     13.58 o 
  -9   4  18      336.02      448.72     40.55 o 
  -8   4  18      137.15      197.57     21.82 o 
  -7   4  18      166.06      182.30     21.12 o 
  -6   4  18        0.56       -4.86      9.80 o 
  -5   4  18      343.46      320.19     41.32 o 
  -4   4  18      273.54      297.47     23.43 o 
  -3   4  18      225.67      177.34     17.80 o 
  -2   4  18      111.19      113.51     31.93 o 
  -1   4  18      645.62      618.32     34.13 o 
   0   4  18     1774.95     1831.78     59.26 o 
   1   4  18     1398.00     1342.27     40.87 o 
   2   4  18     3936.98     3822.08     62.98 o 
   3   4  18     2333.03     2224.39     48.58 o 
   4   4  18      200.03      225.67     19.59 o 
   5   4  18      148.60      174.07     20.15 o 
   6   4  18      438.02      499.37     30.25 o 
  -8   5  18      646.82      771.57     45.28 o 
  -7   5  18      587.83      671.06     55.64 o 
  -6   5  18     1126.00     1131.84    117.77 o 
  -5   5  18     2265.79     2284.10    195.88 o 
  -4   5  18     3999.27     3491.01    106.30 o 
  -3   5  18     3711.19     3383.55     87.86 o 
  -2   5  18     2186.97     1979.85     64.06 o 
  -1   5  18     2810.50     2555.33     73.61 o 
   0   5  18     1696.57     1682.34     59.28 o 
   1   5  18      969.70      965.39     45.23 o 
   2   5  18      848.62      860.01     35.63 o 
   3   5  18      198.64      228.81     22.35 o 
   4   5  18       31.31       56.88     12.64 o 
   5   5  18       11.52       22.86      8.01 o 
  -7   6  18       26.77       83.19     32.88 o 
  -6   6  18        2.57       28.95     35.60 o 
  -5   6  18       86.20      101.31     18.98 o 
  -4   6  18       24.68       45.75     13.74 o 
  -3   6  18      537.46      506.53     44.10 o 
  -2   6  18      482.20      507.80     38.64 o 
  -1   6  18      309.11      333.96     31.69 o 
   0   6  18      380.68      386.55     35.35 o 
   1   6  18      812.17      804.15     45.34 o 
   2   6  18      573.56      676.47     40.32 o 
   3   6  18      435.42      528.28     42.97 o 
   4   6  18      358.72      424.73     30.77 o 
  -6   7  18       74.21      102.43     31.68 o 
  -5   7  18       44.31       70.28     16.25 o 
  -4   7  18       23.03       46.56     13.27 o 
  -3   7  18       20.80       25.71     11.21 o 
  -2   7  18        0.70        1.78     14.54 o 
  -1   7  18        2.41       25.48     13.72 o 
   0   7  18        4.36       20.35     13.65 o 
   1   7  18        4.22       21.46     11.40 o 
   2   7  18       67.30       91.50     18.68 o 
   3   7  18       25.31       72.88     15.83 o 
  -4   8  18       75.80      119.09     36.83 o 
  -3   8  18       16.60       26.33     19.97 o 
  -2   8  18        0.82        7.52     10.92 o 
  -1   8  18       48.76       78.41     15.66 o 
   0   8  18      517.84      573.78     45.09 o 
   1   8  18      299.24      347.82     51.30 o 
 -10   1  19        0.20       25.77      8.46 o 
  -9   1  19       42.18       52.41     11.19 o 
  -8   1  19      298.71      294.37     24.81 o 
  -7   1  19     1144.08     1040.38     38.04 o 
  -6   1  19     2576.52     2477.67     57.87 o 
  -5   1  19       37.79       46.14     11.56 o 
  -4   1  19      126.88      125.89     12.50 o 
  -3   1  19     1725.06     1711.91     35.57 o 
  -2   1  19     5153.18     5189.11     66.93 o 
  -1   1  19     6892.02     6968.12     88.17 o 
   0   1  19     3941.01     3923.86     66.54 o 
   1   1  19      115.79      112.86     14.34 o 
   2   1  19      156.08      153.81     21.87 o 
   3   1  19      790.66      760.13     39.22 o 
   4   1  19     1175.02     1150.93     50.39 o 
   5   1  19      110.72      112.64     20.68 o 
   6   1  19        6.26       15.06     17.92 o 
   7   1  19        5.91       30.14     16.48 o 
 -10   2  19      862.37      986.07     38.17 o 
  -9   2  19      395.04      415.94     40.39 o 
  -8   2  19       79.67      119.78     17.44 o 
  -7   2  19     1590.28     1434.57     54.84 o 
  -6   2  19     1861.42     1797.18     50.08 o 
  -5   2  19      740.04      682.63     29.71 o 
  -4   2  19      237.39      251.59     20.44 o 
  -3   2  19      134.46      154.76     16.34 o 
  -2   2  19      524.36      531.26     19.42 o 
  -1   2  19      184.55      193.11     13.99 o 
   0   2  19      190.40      211.77     17.65 o 
   1   2  19      339.11      379.99     24.63 o 
   2   2  19     1979.77     1917.45     47.50 o 
   3   2  19     3117.39     3001.26    104.93 o 
   4   2  19     2839.60     2779.09     86.97 o 
   5   2  19      689.11      643.68     52.89 o 
   6   2  19      253.71      344.36     34.97 o 
   7   2  19      420.67      387.48     54.26 o 
  -9   3  19      294.20      325.43     27.28 o 
  -8   3  19      761.04      748.93     34.58 o 
  -7   3  19     1196.79     1152.09     42.33 o 
  -6   3  19     3630.84     3471.68    162.73 o 
  -5   3  19     2534.18     2237.36     65.60 o 
  -4   3  19     2145.84     2021.16     52.62 o 
  -3   3  19     2519.32     2410.88     53.83 o 
  -2   3  19     5294.35     5044.90    110.93 o 
  -1   3  19     3301.91     3312.96     80.73 o 
   0   3  19     1948.69     1918.72     65.98 o 
   1   3  19     3038.99     2927.53     51.16 o 
   2   3  19     2365.21     2319.20     58.44 o 
   3   3  19      839.18      848.50     29.19 o 
   4   3  19      366.36      429.72     29.24 o 
   5   3  19      120.95      130.16     21.87 o 
   6   3  19      368.16      417.85     37.70 o 
  -9   4  19      236.65      345.75     35.17 o 
  -8   4  19      360.70      429.35     31.90 o 
  -7   4  19      389.33      444.85     31.45 o 
  -6   4  19        6.94       11.65     10.07 o 
  -5   4  19       69.34       50.25     13.54 o 
  -4   4  19        4.56       -1.88     14.26 o 
  -3   4  19      446.53      414.32     40.32 o 
  -2   4  19      139.14      148.00     25.79 o 
  -1   4  19        0.27        6.58      8.62 o 
   0   4  19       31.83       52.02     14.13 o 
   1   4  19       58.86       64.88     19.79 o 
   2   4  19      299.34      320.45     24.37 o 
   3   4  19      288.96      328.09     21.96 o 
   4   4  19      781.47      757.73     31.39 o 
   5   4  19      257.64      300.84     29.23 o 
   6   4  19      151.43      197.71     19.35 o 
  -8   5  19        9.83       50.16     22.54 o 
  -7   5  19      290.30      382.99     38.13 o 
  -6   5  19      196.35      249.04     29.74 o 
  -5   5  19      136.56      135.64     22.63 o 
  -4   5  19       65.11       35.09     16.48 o 
  -3   5  19       12.24        8.99     11.25 o 
  -2   5  19       97.95      101.24     22.26 o 
  -1   5  19      186.98      191.57     25.13 o 
   0   5  19      179.17      184.36     24.57 o 
   1   5  19        5.15       12.06     11.43 o 
   2   5  19       12.78       29.22     13.25 o 
   3   5  19        2.42       26.76     10.84 o 
   4   5  19       22.69       72.45     13.51 o 
   5   5  19       15.28       55.35     12.58 o 
  -7   6  19       76.33      117.85     20.17 o 
  -6   6  19      102.53      133.97     22.20 o 
  -5   6  19      320.34      270.61     30.61 o 
  -4   6  19      110.32      120.64     20.68 o 
  -3   6  19       18.49       34.75     12.87 o 
  -2   6  19      202.90      197.49     24.75 o 
  -1   6  19      207.23      225.95     28.15 o 
   0   6  19        0.22       29.41     12.12 o 
   1   6  19       52.48       70.04     17.61 o 
   2   6  19      115.43      165.01     46.01 o 
   3   6  19      281.62      318.10     34.80 o 
   4   6  19      559.97      619.71     34.24 o 
  -6   7  19      748.60      879.40    118.86 o 
  -5   7  19     1068.24     1082.16     52.98 o 
  -4   7  19     1152.32     1183.06     54.39 o 
  -3   7  19     1239.46     1147.10     63.15 o 
  -2   7  19     1290.81     1304.24     56.51 o 
  -1   7  19     1855.96     1676.67    111.73 o 
   0   7  19     1805.43     1656.06    175.73 o 
   1   7  19     1241.34     1249.84     57.36 o 
   2   7  19      501.93      575.37     44.97 o 
  -3   8  19      188.63      211.80     25.50 o 
  -2   8  19       15.50       42.46     11.95 o 
  -1   8  19      180.16      204.54     25.94 o 
   0   8  19      590.87      643.89     45.29 o 
 -10   0  20      542.15      600.55     49.04 o 
  -9   0  20     1948.86     2022.93     99.49 o 
  -8   0  20     3943.34     3754.52    139.50 o 
  -7   0  20      884.36      777.24     59.41 o 
  -6   0  20     2102.56     2042.06     62.11 o 
  -5   0  20     1697.81     1633.55    103.87 o 
  -4   0  20      978.69      934.43     38.94 o 
  -3   0  20     9944.88     9771.50    148.74 o 
  -2   0  20     9588.46     9789.57    149.70 o 
  -1   0  20      598.28      624.38     30.81 o 
   0   0  20      402.52      435.60     26.40 o 
   1   0  20       78.60      105.98     26.04 o 
   2   0  20      782.10      741.96     53.63 o 
   3   0  20     1170.55     1112.69     67.88 o 
   4   0  20        0.21       17.29     14.61 o 
   5   0  20      673.36      576.84     51.23 o 
   6   0  20      507.36      530.91     57.86 o 
 -10   1  20       17.88       35.00      7.27 o 
  -9   1  20        0.87       68.45     13.94 o 
  -8   1  20        0.80       18.44      9.10 o 
  -7   1  20        3.91       23.71      9.14 o 
  -6   1  20       10.14       23.32      9.29 o 
  -5   1  20     4577.01     4306.28     77.32 o 
  -4   1  20     3580.04     3404.94     67.51 o 
  -3   1  20     2088.94     2078.62     40.36 o 
  -2   1  20     2720.95     2491.85     57.25 o 
  -1   1  20     2652.46     2661.45     45.94 o 
   0   1  20     4534.52     4332.69    102.75 o 
   1   1  20     4876.07     4905.94    117.22 o 
   2   1  20     1758.75     1626.90     55.93 o 
   3   1  20     2452.80     2199.40     68.70 o 
   4   1  20     1619.48     1467.25     57.55 o 
   5   1  20      896.65      884.90     45.74 o 
   6   1  20      387.26      465.87     88.41 o 
  -9   2  20        3.14       27.22      8.06 o 
  -8   2  20        2.78       19.84      8.77 o 
  -7   2  20       99.41      120.89     16.72 o 
  -6   2  20     1055.83      979.25     37.36 o 
  -5   2  20     1284.48     1185.07     59.95 o 
  -4   2  20      748.12      653.50     28.78 o 
  -3   2  20       71.44       76.45     12.90 o 
  -2   2  20       16.58       23.46      7.81 o 
  -1   2  20       63.84       89.77     12.64 o 
   0   2  20       21.39       36.83      8.81 o 
   1   2  20       95.55      101.90     13.98 o 
   2   2  20        1.11        9.85      8.31 o 
   3   2  20        7.06       19.64     13.13 o 
   4   2  20       46.02       33.14     13.91 o 
   5   2  20        2.07       26.80     11.52 o 
   6   2  20        0.26       11.52     17.32 o 
  -9   3  20       38.81       64.64     15.17 o 
  -8   3  20       23.64       32.99     10.95 o 
  -7   3  20       54.13       56.55     12.31 o 
  -6   3  20      276.07      219.72     22.61 o 
  -5   3  20      110.01      117.15     17.08 o 
  -4   3  20     1308.62     1152.77     38.47 o 
  -3   3  20      733.43      601.22     27.27 o 
  -2   3  20       76.46       75.01     16.68 o 
  -1   3  20       31.25       37.53     14.82 o 
   0   3  20      331.15      351.62     30.19 o 
   1   3  20     1772.29     1683.11     45.03 o 
   2   3  20     1081.23     1047.66     36.22 o 
   3   3  20      913.69      843.24     42.04 o 
   4   3  20       39.10       46.71     13.69 o 
   5   3  20        7.37       36.23     11.95 o 
   6   3  20       73.88       76.41     16.50 o 
  -9   4  20     1136.80     1158.38     55.32 o 
  -8   4  20     1855.58     1906.49    170.79 o 
  -7   4  20     1499.10     1564.05     52.17 o 
  -6   4  20     1093.44     1021.98     40.07 o 
  -5   4  20     1387.61     1257.47     74.26 o 
  -4   4  20     2311.92     2249.06     56.57 o 
  -3   4  20     1537.14     1480.12     81.92 o 
  -2   4  20     1091.04     1070.14     56.73 o 
  -1   4  20      675.51      652.79     62.73 o 
   0   4  20       11.90       14.27     10.42 o 
   1   4  20      107.87       79.70     17.23 o 
   2   4  20        4.67       16.09      9.90 o 
   3   4  20        1.71       14.54      7.94 o 
   4   4  20       31.50       55.37     12.62 o 
   5   4  20      137.37      212.20     22.44 o 
  -8   5  20        4.76       42.34     13.99 o 
  -7   5  20       13.38       71.90     23.67 o 
  -6   5  20      202.16      255.38     44.21 o 
  -5   5  20      249.71      301.28     32.65 o 
  -4   5  20      919.53      838.78     44.48 o 
  -3   5  20     2418.61     2239.01     72.22 o 
  -2   5  20     2482.18     2386.46    157.81 o 
  -1   5  20     2174.50     2016.81     67.57 o 
   0   5  20     1800.59     1710.87     61.78 o 
   1   5  20     1514.68     1604.33     60.32 o 
   2   5  20     2656.46     2580.15     80.01 o 
   3   5  20     2044.44     2098.86     58.58 o 
   4   5  20      907.11      979.34     39.37 o 
  -7   6  20      504.59      583.70     49.15 o 
  -6   6  20      695.12      704.22     41.89 o 
  -5   6  20      582.46      644.97     39.94 o 
  -4   6  20      355.00      390.37     37.64 o 
  -3   6  20      135.51      153.54     23.12 o 
  -2   6  20      325.47      289.24     31.74 o 
  -1   6  20      159.06      164.12     24.23 o 
   0   6  20       99.38      134.83     48.51 o 
   1   6  20       96.50      135.17     22.07 o 
   2   6  20       11.58       32.41     13.64 o 
   3   6  20       15.72       36.95     14.02 o 
  -5   7  20       31.38       43.37     12.56 o 
  -4   7  20        0.12       30.05     14.36 o 
  -3   7  20        2.46       15.53     10.91 o 
  -2   7  20      114.57      129.45     19.81 o 
  -1   7  20      348.05      374.24     36.14 o 
   0   7  20       87.40      123.82     23.63 o 
   1   7  20        5.37        5.64     13.44 o 
   2   7  20       51.11       74.89     18.69 o 
  -9   1  21      285.31      379.23     36.05 o 
  -8   1  21       26.55       45.59     19.49 o 
  -7   1  21        0.26       11.15      9.04 o 
  -6   1  21      297.01      242.47     22.75 o 
  -5   1  21       76.85       76.95     14.41 o 
  -4   1  21      118.09      132.45     13.94 o 
  -3   1  21        0.61        1.29      8.14 o 
  -2   1  21      879.68      825.75     25.26 o 
  -1   1  21     1664.64     1638.21     50.94 o 
   0   1  21      278.71      311.00     21.63 o 
   1   1  21       30.51       55.16     14.76 o 
   2   1  21     1236.08     1118.08     47.07 o 
   3   1  21      355.82      429.70     34.94 o 
   4   1  21      183.39      181.34     24.64 o 
   5   1  21      634.27      591.94     36.80 o 
   6   1  21      493.70      550.04     38.70 o 
  -9   2  21      231.14      250.40     23.05 o 
  -8   2  21      505.99      526.43     46.59 o 
  -7   2  21     2377.15     2114.61     57.04 o 
  -6   2  21     4083.30     3823.22     90.22 o 
  -5   2  21     4186.53     4030.09    172.54 o 
  -4   2  21     3069.95     2921.55     62.32 o 
  -3   2  21     3514.45     3469.33    106.96 o 
  -2   2  21     2451.07     2439.37     57.33 o 
  -1   2  21     2837.69     2873.42     58.14 o 
   0   2  21     2086.93     1939.65     71.25 o 
   1   2  21     3582.36     3426.58     66.85 o 
   2   2  21      531.80      563.11     80.02 o 
   3   2  21       16.76       29.69     12.11 o 
   4   2  21       11.84       26.92     12.88 o 
   5   2  21       28.25       49.59     13.97 o 
   6   2  21       25.16       44.80     21.38 o 
  -9   3  21      283.94      330.36     39.49 o 
  -8   3  21      109.26      154.50     18.66 o 
  -7   3  21       13.52       10.15     11.01 o 
  -6   3  21        9.52       16.57     11.61 o 
  -5   3  21       13.68       14.87      9.69 o 
  -4   3  21        1.91        7.45      9.09 o 
  -3   3  21       16.25       22.17      8.89 o 
  -2   3  21      494.52      469.77     39.16 o 
  -1   3  21     1398.73     1322.35     51.20 o 
   0   3  21     1900.36     1791.50     59.72 o 
   1   3  21     2336.55     2360.88     55.37 o 
   2   3  21     1226.76     1218.77     39.85 o 
   3   3  21     1050.63     1032.68     47.63 o 
   4   3  21     1960.71     2001.52     69.56 o 
   5   3  21     1131.78     1035.01     61.64 o 
  -8   4  21      370.17      440.09     34.13 o 
  -7   4  21      181.96      243.34     24.76 o 
  -6   4  21      163.21      163.00     19.84 o 
  -5   4  21      477.98      492.91     30.91 o 
  -4   4  21      345.66      330.63     25.65 o 
  -3   4  21      869.79      721.81     70.24 o 
  -2   4  21     1745.41     1601.99     58.84 o 
  -1   4  21     1231.32     1164.21     50.12 o 
   0   4  21      609.29      563.10     34.18 o 
   1   4  21      499.02      533.50     37.93 o 
   2   4  21      275.56      319.31     31.76 o 
   3   4  21      472.66      531.89     32.25 o 
   4   4  21      165.08      208.88     21.91 o 
   5   4  21       12.81       28.28      9.86 o 
  -7   5  21       63.43      108.07     49.25 o 
  -6   5  21        1.70       21.68     17.18 o 
  -5   5  21       56.89       93.58     61.53 o 
  -4   5  21      137.99      143.55     23.34 o 
  -3   5  21       24.68       50.28     21.49 o 
  -2   5  21      324.96      301.19     36.80 o 
  -1   5  21      151.77      159.96     23.72 o 
   0   5  21      157.02      137.69     21.06 o 
   1   5  21        0.05        6.34     11.44 o 
   2   5  21      189.64      232.56     29.58 o 
   3   5  21       75.59      106.67     19.93 o 
   4   5  21      156.93      203.22     21.34 o 
  -6   6  21      755.95      802.26     88.24 o 
  -5   6  21      973.45     1026.48     95.26 o 
  -4   6  21      438.73      469.63     38.80 o 
  -3   6  21      194.77      189.14     26.74 o 
  -2   6  21      102.38      132.67     21.68 o 
  -1   6  21      423.23      445.57     38.27 o 
   0   6  21     1221.00     1109.73     51.98 o 
   1   6  21      506.24      535.49     42.28 o 
   2   6  21       70.47      125.12     22.89 o 
   3   6  21        1.91       10.79     12.77 o 
  -4   7  21        0.87       29.45     18.03 o 
  -3   7  21       72.02       96.02     19.26 o 
  -2   7  21      223.66      222.34     30.12 o 
  -1   7  21      451.75      456.69     40.66 o 
   0   7  21      638.89      667.39     47.98 o 
   1   7  21      374.53      391.37     38.74 o 
  -9   0  22      385.02      457.88     53.63 o 
  -8   0  22      985.55      921.75     68.44 o 
  -7   0  22      294.82      290.64     44.45 o 
  -6   0  22      725.94      740.83     57.51 o 
  -5   0  22     4303.37     4108.07     91.35 o 
  -4   0  22     5900.97     5619.85    164.94 o 
  -3   0  22      860.75      749.15     40.43 o 
  -2   0  22     3253.37     3203.56     76.29 o 
  -1   0  22     6347.02     6495.87    141.16 o 
   0   0  22     5560.58     5740.76    159.54 o 
   1   0  22     1804.97     1775.40     85.17 o 
   2   0  22     2245.40     2187.77     96.18 o 
   3   0  22     1346.75     1372.35     78.04 o 
   4   0  22     1512.28     1446.30     82.91 o 
   5   0  22      418.55      455.90     52.78 o 
   6   0  22      118.75      183.39     30.13 o 
  -9   1  22      402.06      445.89     55.81 o 
  -8   1  22     1065.86      928.31     47.57 o 
  -7   1  22     1445.16     1314.56     43.49 o 
  -6   1  22     2739.40     2660.82     62.68 o 
  -5   1  22     1570.23     1492.82     44.95 o 
  -4   1  22       28.12       28.85     10.71 o 
  -3   1  22       29.47       33.50      8.54 o 
  -2   1  22      553.01      575.56     22.05 o 
  -1   1  22       10.12       21.77      9.75 o 
   0   1  22      437.06      414.15     40.06 o 
   1   1  22      202.48      249.00     35.60 o 
   2   1  22      295.22      323.11     31.07 o 
   3   1  22      360.29      376.36     39.55 o 
   4   1  22      455.06      479.12     56.20 o 
   5   1  22      554.49      542.64     37.07 o 
   6   1  22      398.94      440.60     46.54 o 
  -9   2  22       31.36       57.69     10.97 o 
  -8   2  22        8.34       25.00      9.25 o 
  -7   2  22       34.91       64.49     17.41 o 
  -6   2  22      342.14      316.17     25.80 o 
  -5   2  22      287.19      334.54     25.70 o 
  -4   2  22       41.09       33.40     10.46 o 
  -3   2  22       11.93       21.03      9.42 o 
  -2   2  22      143.53      177.89     24.17 o 
  -1   2  22      415.33      416.36     23.92 o 
   0   2  22       76.21      117.53     16.12 o 
   1   2  22        0.63       20.21     10.40 o 
   2   2  22      106.93      138.69     22.35 o 
   3   2  22       47.66       72.78     17.44 o 
   4   2  22      166.14      191.69     28.90 o 
   5   2  22       69.63       74.69     13.84 o 
  -9   3  22       61.03      113.31     25.93 o 
  -8   3  22      337.19      390.88     28.98 o 
  -7   3  22      411.26      531.59     40.74 o 
  -6   3  22       19.27       29.04     11.40 o 
  -5   3  22       61.11       62.51     13.71 o 
  -4   3  22        0.06        0.30      9.07 o 
  -3   3  22      101.28      102.67     15.94 o 
  -2   3  22      282.89      285.23     29.26 o 
  -1   3  22       17.76       29.22     20.78 o 
   0   3  22        4.56       -0.30     11.17 o 
   1   3  22      443.36      461.44     34.90 o 
   2   3  22      559.40      561.25     37.99 o 
   3   3  22      405.01      375.20     34.59 o 
   4   3  22      312.63      357.24     34.60 o 
   5   3  22        2.27       12.40     18.17 o 
  -8   4  22      313.78      400.69     31.65 o 
  -7   4  22      483.43      449.91     38.76 o 
  -6   4  22      354.70      375.45     28.88 o 
  -5   4  22      829.43      746.28     34.15 o 
  -4   4  22     2935.16     2740.84     85.55 o 
  -3   4  22     3375.64     3186.95     87.09 o 
  -2   4  22     5769.88     5518.77    119.65 o 
  -1   4  22     2965.18     2935.18     83.11 o 
   0   4  22      648.33      645.64     37.82 o 
   1   4  22      577.96      543.71     40.40 o 
   2   4  22     1174.05     1055.61     49.23 o 
   3   4  22     2157.32     2275.39     74.01 o 
   4   4  22     1218.82     1203.85     81.43 o 
  -7   5  22      800.39      914.96    153.65 o 
  -6   5  22      527.96      567.96     45.58 o 
  -5   5  22      348.74      376.14     50.20 o 
  -4   5  22        1.88       19.53     11.22 o 
  -3   5  22       27.13       36.57     22.54 o 
  -2   5  22      229.54      203.03     30.62 o 
  -1   5  22       27.52       30.70     13.25 o 
   0   5  22        1.54       16.04     11.67 o 
   1   5  22       78.64       99.77     20.60 o 
   2   5  22      170.65      211.16     27.54 o 
   3   5  22      147.97      231.66     28.34 o 
  -6   6  22      227.81      255.10     26.14 o 
  -5   6  22      272.21      259.20     31.03 o 
  -4   6  22      604.25      602.26     40.66 o 
  -3   6  22      768.90      682.14     41.50 o 
  -2   6  22      650.25      649.66     43.39 o 
  -1   6  22      452.90      394.54     37.67 o 
   0   6  22      533.57      597.88     80.83 o 
   1   6  22      624.44      647.33     43.68 o 
   2   6  22      367.02      392.68     39.37 o 
  -4   7  22      152.54      165.67     23.06 o 
  -3   7  22       49.10       88.47     25.54 o 
  -2   7  22        1.11       26.90     16.05 o 
  -1   7  22        0.82       19.83     13.43 o 
   0   7  22        2.79       19.24     28.82 o 
  -9   1  23      299.02      371.49     35.42 o 
  -8   1  23      446.43      400.48     37.46 o 
  -7   1  23      195.96      212.55     28.34 o 
  -6   1  23      535.10      584.72     31.73 o 
  -5   1  23     1437.89     1433.45     60.69 o 
  -4   1  23     1080.56     1023.25     36.55 o 
  -3   1  23       36.92       38.21      9.39 o 
  -2   1  23        1.96       21.52      8.48 o 
  -1   1  23      656.55      650.59     28.95 o 
   0   1  23     1028.56     1029.61     49.31 o 
   1   1  23       95.89       89.36     30.17 o 
   2   1  23      132.84      171.91     32.14 o 
   3   1  23       20.82       27.04     11.73 o 
   4   1  23        2.70       26.16     10.93 o 
   5   1  23       61.61      104.68     30.13 o 
  -9   2  23      155.08      208.77     21.23 o 
  -8   2  23       81.40      103.16     14.09 o 
  -7   2  23      285.59      338.10     34.59 o 
  -6   2  23      356.37      334.05     26.78 o 
  -5   2  23      393.09      382.62     27.61 o 
  -4   2  23      254.06      248.49     22.22 o 
  -3   2  23      934.97      892.25     51.79 o 
  -2   2  23      750.73      703.87     38.27 o 
  -1   2  23     1835.36     1804.46     60.37 o 
   0   2  23     4082.68     4105.91    105.59 o 
   1   2  23     4382.06     4348.45     79.60 o 
   2   2  23     1572.43     1566.37     58.95 o 
   3   2  23      714.24      634.57     38.14 o 
   4   2  23      461.43      495.33     42.02 o 
   5   2  23     1318.27     1266.89     56.64 o 
  -8   3  23      588.29      602.93     36.22 o 
  -7   3  23      765.23      772.16     35.02 o 
  -6   3  23      720.23      739.94     34.24 o 
  -5   3  23     1835.78     1755.74     51.41 o 
  -4   3  23     3739.96     3626.51    141.37 o 
  -3   3  23     3175.92     3109.01     85.32 o 
  -2   3  23     1430.62     1462.44     56.20 o 
  -1   3  23      259.22      254.00     28.36 o 
   0   3  23      127.03      142.88     23.39 o 
   1   3  23      134.62      155.17     23.76 o 
   2   3  23       58.18       58.10     31.54 o 
   3   3  23       31.78       43.25     13.82 o 
   4   3  23        0.26       11.81     10.66 o 
  -8   4  23        0.04       50.57     24.14 o 
  -7   4  23       24.77       63.80     12.23 o 
  -6   4  23        0.22       13.63      9.18 o 
  -5   4  23       31.05       54.95     11.61 o 
  -4   4  23      406.09      342.76     46.57 o 
  -3   4  23      261.40      253.00     29.95 o 
  -2   4  23      199.54      233.04     28.43 o 
  -1   4  23      735.39      752.40     53.42 o 
   0   4  23      615.82      633.38     38.29 o 
   1   4  23      335.01      346.83     33.44 o 
   2   4  23      300.40      359.05     33.70 o 
   3   4  23      239.42      322.89     48.83 o 
   4   4  23      146.45      179.37     39.02 o 
  -7   5  23        0.66       92.01     18.35 o 
  -6   5  23       72.46       97.15     17.97 o 
  -5   5  23       22.70       46.23     11.75 o 
  -4   5  23      215.20      195.80     26.97 o 
  -3   5  23      145.80      133.20     21.49 o 
  -2   5  23       59.19       74.10     28.12 o 
  -1   5  23      120.84      157.80     26.14 o 
   0   5  23        0.01       23.55     12.27 o 
   1   5  23      188.88      194.89     29.99 o 
   2   5  23       28.61       63.77     15.82 o 
   3   5  23       38.20       71.28     16.15 o 
  -5   6  23      220.72      279.07     29.06 o 
  -4   6  23      122.44      112.44     25.44 o 
  -3   6  23      172.62      199.37     28.02 o 
  -2   6  23      276.13      329.65     35.69 o 
  -1   6  23      720.93      686.35     42.29 o 
   0   6  23      779.13      763.66     46.98 o 
   1   6  23      276.61      335.04     46.68 o 
  -9   0  24       10.08       40.29     20.75 o 
  -8   0  24       93.41      146.42     34.93 o 
  -7   0  24     1279.55     1220.01     77.27 o 
  -6   0  24      125.41      159.26     34.86 o 
  -5   0  24       73.72       86.68     18.57 o 
  -4   0  24     1249.11     1176.96     47.05 o 
  -3   0  24     4235.88     4036.65     91.22 o 
  -2   0  24     1032.29      991.60     42.81 o 
  -1   0  24      966.46      949.69     61.81 o 
   0   0  24      724.85      787.75     57.79 o 
   1   0  24       72.50       88.20     28.08 o 
   2   0  24     2019.97     1855.63     90.95 o 
   3   0  24     2394.88     2406.30    109.23 o 
   4   0  24     1765.31     1781.26     94.06 o 
   5   0  24      486.52      515.10     45.72 o 
  -9   1  24      522.16      581.47     46.01 o 
  -8   1  24      487.98      542.66     42.29 o 
  -7   1  24     1737.94     1707.74     52.30 o 
  -6   1  24     2453.71     2309.03     92.13 o 
  -5   1  24     1351.84     1233.03     69.94 o 
  -4   1  24     1696.52     1638.99     47.01 o 
  -3   1  24     1142.30     1105.26     38.07 o 
  -2   1  24     2100.90     2052.27     58.08 o 
  -1   1  24     5742.85     5925.15    117.30 o 
   0   1  24     1762.86     1751.23     60.59 o 
   1   1  24      843.33      879.16     84.96 o 
   2   1  24      232.65      264.90     29.73 o 
   3   1  24      184.73      184.39     24.82 o 
   4   1  24      247.73      278.37     29.93 o 
   5   1  24      303.82      303.38     30.30 o 
  -8   2  24       23.28       68.05     12.69 o 
  -7   2  24       15.17       30.19     12.31 o 
  -6   2  24       12.60       33.30     11.65 o 
  -5   2  24        0.34        2.88     11.93 o 
  -4   2  24        0.27        9.95      8.64 o 
  -3   2  24       60.23       91.51     15.07 o 
  -2   2  24       14.17       37.57     16.51 o 
  -1   2  24        7.18       18.48     24.84 o 
   0   2  24      121.28      136.94     18.41 o 
   1   2  24      105.87      119.12     21.41 o 
   2   2  24       64.88       87.67     21.06 o 
   3   2  24      108.71      123.16     33.27 o 
   4   2  24      123.71      169.75     21.99 o 
  -8   3  24      136.67      198.93     21.15 o 
  -7   3  24      602.66      590.83     33.67 o 
  -6   3  24      337.21      324.24     27.23 o 
  -5   3  24      183.83      200.83     22.20 o 
  -4   3  24      132.34      150.68     19.50 o 
  -3   3  24      543.64      495.20     49.92 o 
  -2   3  24     1456.67     1445.20     57.12 o 
  -1   3  24      577.01      654.33     38.66 o 
   0   3  24        3.73       17.61     12.62 o 
   1   3  24        6.09       10.69     10.74 o 
   2   3  24        0.26       13.97     12.35 o 
   3   3  24       69.99      110.59     28.19 o 
   4   3  24       49.83       55.73     18.06 o 
  -7   4  24       88.30      113.39     15.51 o 
  -6   4  24      185.12      243.22     23.89 o 
  -5   4  24      101.30      120.30     16.45 o 
  -4   4  24        0.95       27.21     13.56 o 
  -3   4  24      122.13      146.17     23.41 o 
  -2   4  24      454.00      450.06     37.48 o 
  -1   4  24      277.17      329.84     33.04 o 
   0   4  24      241.82      258.47     32.81 o 
   1   4  24      687.17      694.20     40.40 o 
   2   4  24     1127.23     1206.34     53.73 o 
   3   4  24     1451.22     1521.95     91.45 o 
  -6   5  24     1139.51     1134.10     53.07 o 
  -5   5  24     1064.79     1027.94     51.81 o 
  -4   5  24     1231.15     1169.30     54.74 o 
  -3   5  24     2059.34     1940.84     70.97 o 
  -2   5  24     1470.80     1370.69     58.90 o 
  -1   5  24     1002.28     1001.97     50.46 o 
   0   5  24     1032.69     1095.25     52.58 o 
   1   5  24      561.90      629.77     45.20 o 
   2   5  24      455.84      533.64     42.39 o 
  -5   6  24        5.74       26.98     28.44 o 
  -4   6  24        4.07       17.54     13.50 o 
  -3   6  24        9.34        6.36     11.54 o 
  -2   6  24        7.95        6.43     11.59 o 
  -1   6  24      106.67      148.36     25.02 o 
   0   6  24      206.45      290.25     54.72 o 
   1   6  24      286.25      346.35     37.08 o 
  -8   1  25       38.21       92.61     19.60 o 
  -7   1  25        0.65       53.58     16.47 o 
  -6   1  25      285.20      309.58     26.11 o 
  -5   1  25      768.07      730.63     48.24 o 
  -4   1  25     1131.87     1080.52     39.10 o 
  -3   1  25     2134.14     2052.54     53.43 o 
  -2   1  25     1012.50      981.04     36.20 o 
  -1   1  25       84.72      115.93     16.45 o 
   0   1  25     1451.48     1376.34     54.90 o 
   1   1  25     1441.40     1455.14    118.01 o 
   2   1  25     1323.24     1197.74     52.41 o 
   3   1  25      532.79      507.53     39.61 o 
   4   1  25       64.12       73.39     13.21 o 
  -8   2  25     1037.55     1045.17     42.35 o 
  -7   2  25      633.74      631.84     33.05 o 
  -6   2  25      833.17      824.94     62.19 o 
  -5   2  25      769.04      798.23     34.96 o 
  -4   2  25     1390.03     1314.41     43.57 o 
  -3   2  25     2017.58     2024.85     68.38 o 
  -2   2  25      779.01      766.31     42.02 o 
  -1   2  25      180.14      223.30     28.09 o 
   0   2  25      138.91      152.55     24.11 o 
   1   2  25      655.72      626.06     37.67 o 
   2   2  25        4.97       29.41     11.01 o 
   3   2  25        0.63       26.21      9.89 o 
   4   2  25      132.39      128.11     26.07 o 
  -7   3  25      121.70      132.44     17.81 o 
  -6   3  25      185.58      227.51     28.67 o 
  -5   3  25     1223.91     1244.14     44.12 o 
  -4   3  25     2942.70     2900.34    128.63 o 
  -3   3  25     1697.68     1679.77     63.53 o 
  -2   3  25     1286.02     1244.20     61.64 o 
  -1   3  25     1639.22     1534.93     60.06 o 
   0   3  25     3151.52     3102.08     86.37 o 
   1   3  25     1956.18     1898.67     98.43 o 
   2   3  25     1055.25     1131.10     73.38 o 
   3   3  25      710.69      784.72     60.75 o 
  -7   4  25      109.62      127.59     15.05 o 
  -6   4  25      110.93      128.91     16.88 o 
  -5   4  25      451.91      508.89     41.67 o 
  -4   4  25      355.56      336.40     35.43 o 
  -3   4  25        0.33       13.65     11.21 o 
  -2   4  25       11.75       21.98     25.90 o 
  -1   4  25        5.88       23.01     11.95 o 
   0   4  25       21.79       47.11     13.25 o 
   1   4  25       33.99       25.49     12.41 o 
   2   4  25       42.24       81.92     24.56 o 
   3   4  25        1.43       22.23     17.78 o 
  -6   5  25        8.82       26.74     32.07 o 
  -5   5  25      162.51      179.82     28.75 o 
  -4   5  25      112.14      150.75     23.54 o 
  -3   5  25        0.13       30.87     10.92 o 
  -2   5  25        1.73       11.88     10.89 o 
  -1   5  25        0.87       34.40     13.68 o 
   0   5  25       17.98       36.27     15.05 o 
   1   5  25      174.53      240.01     29.56 o 
  -3   6  25      111.51      200.84     32.28 o 
  -2   6  25        7.75       35.27     13.54 o 
  -1   6  25       13.27       39.93     16.34 o 
  -8   0  26      991.72     1127.15     79.73 o 
  -7   0  26     2067.91     1896.70     99.84 o 
  -6   0  26     2856.18     2809.13    119.95 o 
  -5   0  26     2024.86     1999.37     97.23 o 
  -4   0  26     2265.81     1967.19     63.33 o 
  -3   0  26      778.18      781.51     40.74 o 
  -2   0  26       60.29       67.51     16.64 o 
  -1   0  26      606.77      627.79     54.26 o 
   0   0  26     2437.15     2408.48    105.28 o 
   1   0  26      722.10      718.18     58.21 o 
   2   0  26       59.40       62.59     22.65 o 
   3   0  26       92.02      131.60     25.26 o 
   4   0  26        0.01       14.89     10.23 o 
  -8   1  26       17.87       44.48     14.46 o 
  -7   1  26       50.06       95.28     20.10 o 
  -6   1  26       74.14       80.78     22.07 o 
  -5   1  26        3.81        9.80      9.79 o 
  -4   1  26       14.38       24.55     12.01 o 
  -3   1  26      897.62      939.95     36.88 o 
  -2   1  26      647.16      656.67     44.38 o 
  -1   1  26      350.50      438.82     35.30 o 
   0   1  26      260.42      285.52     30.50 o 
   1   1  26      904.30      960.04     47.34 o 
   2   1  26      614.02      673.78     39.12 o 
   3   1  26      736.25      737.33     52.71 o 
   4   1  26      675.90      710.04     43.22 o 
  -8   2  26        2.42       35.88     14.24 o 
  -7   2  26      159.47      184.03     21.43 o 
  -6   2  26      148.67      181.43     21.51 o 
  -5   2  26      117.55      130.84     19.15 o 
  -4   2  26      134.44      136.98     17.78 o 
  -3   2  26      141.21      208.08     28.64 o 
  -2   2  26      316.89      367.00     34.13 o 
  -1   2  26      597.47      712.29     90.00 o 
   0   2  26      264.71      325.15     49.82 o 
   1   2  26       18.59       36.85     12.87 o 
   2   2  26       31.14       52.70     12.43 o 
   3   2  26       29.31       51.45     11.58 o 
  -7   3  26      147.32      187.81     30.98 o 
  -6   3  26        0.85       14.71      9.30 o 
  -5   3  26        0.04       21.76     10.17 o 
  -4   3  26        0.19       35.61     26.95 o 
  -3   3  26      218.25      213.82     36.52 o 
  -2   3  26      501.12      609.34     40.28 o 
  -1   3  26      460.98      517.28     39.38 o 
   0   3  26      271.24      297.86     31.35 o 
   1   3  26       39.72       61.39     19.69 o 
   2   3  26       45.00       71.97     19.12 o 
   3   3  26      179.75      268.56     41.21 o 
  -6   4  26     1145.33     1209.32     45.98 o 
  -5   4  26      725.27      767.50     46.08 o 
  -4   4  26      432.20      414.43     38.43 o 
  -3   4  26      466.42      444.34     39.13 o 
  -2   4  26      514.87      556.04     42.62 o 
  -1   4  26      836.53      850.46     44.85 o 
   0   4  26      510.03      567.79     41.91 o 
   1   4  26      103.31      112.29     18.32 o 
   2   4  26       10.62        9.38     13.83 o 
  -5   5  26      147.79      136.55     18.74 o 
  -4   5  26       71.49      112.00     19.90 o 
  -3   5  26      421.37      423.30     39.13 o 
  -2   5  26     1149.82     1182.51     55.40 o 
  -1   5  26     1202.35     1173.75     56.13 o 
   0   5  26      949.50      958.91     51.29 o 
   1   5  26      646.80      674.00     58.81 o 
  -7   1  27      393.37      403.94     38.94 o 
  -6   1  27      256.51      299.33     59.98 o 
  -5   1  27        3.18       23.31     10.85 o 
  -4   1  27       97.20      101.21     17.05 o 
  -3   1  27       69.19       92.71     23.67 o 
  -2   1  27       27.96       46.01     16.23 o 
  -1   1  27      801.10      798.77     42.49 o 
   0   1  27      593.86      626.45     40.85 o 
   1   1  27      382.51      440.80     37.04 o 
   2   1  27      319.55      393.86     35.34 o 
   3   1  27       98.32      150.19     18.41 o 
  -7   2  27      385.74      478.42     66.26 o 
  -6   2  27      538.57      562.18     34.37 o 
  -5   2  27     2142.70     2115.08     58.55 o 
  -4   2  27     3140.39     3284.58    317.49 o 
  -3   2  27     3761.22     4088.03    234.30 o 
  -2   2  27     2994.12     3132.45    128.53 o 
  -1   2  27      806.63      819.98     59.52 o 
   0   2  27      515.93      545.79     59.55 o 
   1   2  27     1542.40     1592.58     90.04 o 
   2   2  27     1043.15     1030.05     48.37 o 
   3   2  27      756.79      846.30     43.02 o 
  -6   3  27       44.34       51.46     11.29 o 
  -5   3  27        1.08        7.88     10.48 o 
  -4   3  27        2.23       32.26     13.64 o 
  -3   3  27       26.69       35.38     21.49 o 
  -2   3  27        5.80        7.18     24.84 o 
  -1   3  27       16.16       49.29     13.17 o 
   0   3  27      271.61      310.34     35.77 o 
   1   3  27      779.60      879.41     65.98 o 
   2   3  27      711.98      700.18     55.04 o 
  -5   4  27      363.90      440.53     40.88 o 
  -4   4  27      312.71      377.35     36.97 o 
  -3   4  27      309.98      382.65     37.29 o 
  -2   4  27      231.74      318.80     54.44 o 
  -1   4  27      389.42      478.58     40.64 o 
   0   4  27      329.72      398.84     37.38 o 
   1   4  27       75.36       83.62     18.84 o 
  -4   5  27       52.35       86.73     13.87 o 
  -3   5  27       39.75       45.82     13.28 o 
  -2   5  27       85.56      117.92     16.92 o 
  -1   5  27        2.46       33.45     10.69 o 
  -7   0  28      935.17      841.17     69.43 o 
  -6   0  28      512.28      568.80     59.98 o 
  -5   0  28      437.06      438.33     53.42 o 
  -4   0  28      472.17      528.72     54.40 o 
  -3   0  28      678.39      677.94     39.55 o 
  -2   0  28     2191.65     2264.40    102.53 o 
  -1   0  28     3176.54     3430.08    130.12 o 
   0   0  28     3652.15     3694.96    138.79 o 
   1   0  28     1641.10     1698.21     91.38 o 
   2   0  28     1013.47      952.30     65.55 o 
  -7   1  28      106.98      134.48     24.53 o 
  -6   1  28      451.87      555.59     43.28 o 
  -5   1  28     1124.30     1074.70     41.00 o 
  -4   1  28      581.94      654.25     49.28 o 
  -3   1  28       70.64      112.15     22.52 o 
  -2   1  28        3.86        4.02     16.51 o 
  -1   1  28       26.52       55.74     24.06 o 
   0   1  28      480.66      483.78     38.63 o 
   1   1  28       28.59       39.35     10.89 o 
   2   1  28      105.58      120.24     24.34 o 
  -6   2  28        3.65       23.77     11.51 o 
  -5   2  28       15.63       45.04     12.10 o 
  -4   2  28       65.23       99.40     27.70 o 
  -3   2  28      157.54      196.46     28.33 o 
  -2   2  28      278.50      365.94     35.19 o 
  -1   2  28        9.78       44.03     17.50 o 
   0   2  28       44.16      100.55     25.33 o 
   1   2  28      763.01      752.05     59.84 o 
   2   2  28      144.35      192.77     30.91 o 
  -6   3  28       85.55      124.33     18.71 o 
  -5   3  28      360.32      394.92     37.41 o 
  -4   3  28      340.63      344.49     35.76 o 
  -3   3  28        2.58       26.38     11.07 o 
  -2   3  28        0.36        7.01     18.06 o 
  -1   3  28      144.31      220.12     27.95 o 
   0   3  28        3.86       25.47     16.09 o 
   1   3  28       64.20       98.57     22.93 o 
  -5   4  28      471.05      585.79     39.55 o 
  -4   4  28      368.50      358.56     35.80 o 
  -3   4  28      363.73      375.79     37.19 o 
  -2   4  28      579.68      617.89     41.39 o 
  -1   4  28     1018.53     1148.29     53.84 o 
   0   4  28     1277.73     1371.12    139.61 o 
  -6   1  29      467.33      564.78     44.15 o 
  -5   1  29      299.83      360.10     35.26 o 
  -4   1  29      586.03      691.51     40.75 o 
  -3   1  29      880.68      969.06     47.50 o 
  -2   1  29      911.20      975.30     67.53 o 
  -1   1  29      171.41      227.91     39.16 o 
   0   1  29       29.08       67.64     14.82 o 
   1   1  29       24.43       44.74     18.70 o 
  -6   2  29        6.90       47.54     12.85 o 
  -5   2  29      125.74      170.44     25.87 o 
  -4   2  29      398.52      432.79     38.60 o 
  -3   2  29      779.33      818.73     44.66 o 
  -2   2  29      749.29      850.87     47.84 o 
  -1   2  29      797.09      801.30     61.18 o 
   0   2  29      150.29      199.62     35.92 o 
   1   2  29      559.67      636.68     53.56 o 
  -5   3  29      791.36      912.43     48.47 o 
  -4   3  29      910.10      942.05     49.92 o 
  -3   3  29     1136.92     1270.93     57.17 o 
  -2   3  29     1302.97     1419.80     60.78 o 
  -1   3  29      671.03      769.34     43.94 o 
   0   3  29       93.00      156.86     28.01 o 
  -3   4  29        8.03       28.69     16.05 o 
  -2   4  29       61.54       94.20     20.18 o 
  -5   0  30      887.23      918.57     68.09 o 
  -4   0  30      535.55      714.37     59.13 o 
  -2   0  30        6.92       23.92     15.24 o 
  -1   0  30        8.28       19.19     14.54 o 
   0   0  30      355.19      450.25     53.49 o 
   1   0  30      464.13      540.15     47.49 o 
  -5   1  30      764.49      746.35     43.75 o 
  -4   1  30      959.05     1082.51     95.89 o 
  -3   1  30     1029.20     1073.95     70.70 o 
  -2   1  30     1279.35     1347.09     81.08 o 
  -1   1  30     1001.28     1284.65     78.39 o 
   0   1  30      857.57      968.88     67.74 o 
  -5   2  30        6.94       30.19     14.29 o 
  -4   2  30       32.75       53.58     13.23 o 
  -3   2  30        4.81       32.09     19.76 o 
  -2   2  30        0.07       19.48     11.15 o 
  -1   2  30        7.55       26.39     15.52 o 
   0   2  30      119.87      119.39     21.80 o 
  -3   3  30       51.15       57.38     21.52 o 
  -2   3  30       26.98      114.86     37.40 o 
  -4   1  31      116.84      146.98     35.14 o 
  -3   1  31      343.04      389.01     48.69 o 
  -2   1  31      373.64      511.15     58.00 o 
  -1   1  31      555.62      732.71     57.23 o 
                                                 
